# Supplementary material for: Bis(2-hy­droxy­phen­yl)methanone
Source: Acta Crystallogr Sect E Struct Rep Online. 2011 Jul 2;67(Pt 8):o1897. doi: 10.1107/S1600536811025438 (PMC3212291; doi:10.1107/S1600536811025438)
Supplement: Supplementary file 1 [file e-67-o1897-sup1.cif]

##############################################################################
#                                                                            #
# This CIF contains the data in a paper accepted for publication in          #
# Acta Crystallographica Section E. It conforms to the requirements of       #
# Notes for Authors for Acta Crystallographica Section E, and has been       #
# peer reviewed under the auspices of the IUCr Commission on Journals.       #
#                                                                            #
# Full details of the Crystallographic Information File format               #
# are given in the paper "The Crystallographic Information File (CIF):       #
# a New Standard Archive File for Crystallography" by S. R. Hall, F. H.      #
# Allen and I. D. Brown [Acta Cryst. (1991), A47, 655-685].                  #
#                                                                            #
# The current version of the core CIF dictionary is obtainable from          #
# ftp://ftp.iucr.org/pub/cif_core.dic.                                       #
#                                                                            #
# Software is freely available for graphical display of the structure(s)     #
# in this CIF. For information consult the CIF software page                 #
# http://www.iucr.org/resources/cif/software.                                #
#                                                                            #
# This file may be used for bona fide research purposes within the           #
# scientific community so long as proper attribution is given to the journal # 
# article from which it was obtained.                                        #
#                                                                            #
##############################################################################
data_I
_audit_creation_method     SHELXL-97
_chemical_name_systematic
;
Bis(2-hydroxyphenyl)methanone
;
_chemical_name_common
;
;
_chemical_formula_moiety     'C13 H10 O3'
_chemical_formula_sum     'C13 H10 O3'
_chemical_formula_iupac     'C13 H10 O3'
_chemical_formula_weight     214.21
_chemical_melting_point     ?
_symmetry_cell_setting     monoclinic
_symmetry_space_group_name_H-M     'P 21/c'
_symmetry_space_group_name_Hall     '-P 2ybc'
loop_
    _symmetry_equiv_pos_as_xyz
    'x, y, z'
    '-x, y+1/2, -z+1/2'
    '-x, -y, -z'
    'x, -y-1/2, z-1/2'
_cell_length_a     7.7371(2)
_cell_length_b     12.2169(4)
_cell_length_c     11.3419(3)
_cell_angle_alpha     90.00
_cell_angle_beta     110.610(2)
_cell_angle_gamma     90.00
_cell_volume     1003.46(5)
_cell_formula_units_Z     4
_cell_measurement_reflns_used     4455
_cell_measurement_theta_min     2.54
_cell_measurement_theta_max     28.30
_cell_measurement_temperature     200(2)
_exptl_crystal_description     'platelet'
_exptl_crystal_colour     'colourless'
_exptl_crystal_size_max     0.241
_exptl_crystal_size_mid     0.198
_exptl_crystal_size_min     0.180
_exptl_crystal_density_diffrn     1.418
_exptl_crystal_density_meas     ?
_exptl_crystal_density_method     'not measured'
_exptl_crystal_F_000     448
_exptl_absorpt_coefficient_mu     0.101
_exptl_absorpt_correction_type     none
_exptl_absorpt_process_details     ?
_exptl_absorpt_correction_T_min     ?
_exptl_absorpt_correction_T_max     ?
_exptl_special_details     ?
_diffrn_ambient_temperature     200(2)
_diffrn_radiation_type     MoK\a
_diffrn_radiation_wavelength     0.71073
_diffrn_radiation_source     'fine-focus sealed tube'
_diffrn_radiation_monochromator     graphite
_diffrn_measurement_device_type     'Bruker APEXII CCD'
_diffrn_measurement_device     ?
_diffrn_measurement_method     '\f and \w'
_diffrn_reflns_number     9306
_diffrn_reflns_av_R_equivalents     0.0327
_diffrn_reflns_av_sigmaI/netI     0.0242
_diffrn_reflns_theta_min     2.54
_diffrn_reflns_theta_max     28.30
_diffrn_reflns_theta_full     28.30
_diffrn_measured_fraction_theta_max     0.996
_diffrn_measured_fraction_theta_full     0.996
_diffrn_reflns_limit_h_min     -9
_diffrn_reflns_limit_h_max     10
_diffrn_reflns_limit_k_min     -15
_diffrn_reflns_limit_k_max     16
_diffrn_reflns_limit_l_min     -15
_diffrn_reflns_limit_l_max     15
_refine_special_details
;
;
_reflns_number_total     2483
_reflns_number_gt     1939
_reflns_threshold_expression     I>2sigma(I)
_refine_ls_structure_factor_coef     Fsqd
_refine_ls_matrix_type     full
_refine_ls_R_factor_all     0.0511
_refine_ls_R_factor_gt     0.0377
_refine_ls_wR_factor_gt     0.1000
_refine_ls_wR_factor_ref     0.1061
_refine_ls_goodness_of_fit_ref     1.052
_refine_ls_restrained_S_all     1.052
_refine_ls_number_reflns     2483
_refine_ls_number_parameters     147
_refine_ls_number_restraints     0
_refine_ls_hydrogen_treatment     constr
_refine_ls_weighting_scheme     calc
_refine_ls_weighting_details
         'calc w=1/[\s^2^(Fo^2^)+(0.0563P)^2^+0.1145P] where P=(Fo^2^+2Fc^2^)/3'
_atom_sites_solution_hydrogens     geom
_atom_sites_solution_primary     direct
_atom_sites_solution_secondary     difmap
_refine_ls_shift/su_max     0.000
_refine_ls_shift/su_mean     0.000
_refine_diff_density_max     0.268
_refine_diff_density_min     -0.193
_refine_ls_extinction_method     none
_refine_ls_extinction_coef     ?
_refine_ls_abs_structure_Flack     ?
loop_
    _atom_type_symbol
    _atom_type_description
    _atom_type_scat_dispersion_real
    _atom_type_scat_dispersion_imag
    _atom_type_scat_source
    'C' 'C' 0.0033 0.0016
                         'International Tables Vol C Tables 4.2.6.8 and 6.1.1.4'
    'H' 'H' 0.0000 0.0000
                         'International Tables Vol C Tables 4.2.6.8 and 6.1.1.4'
    'O' 'O' 0.0106 0.0060
                         'International Tables Vol C Tables 4.2.6.8 and 6.1.1.4'
_computing_data_collection     'APEX2 (Bruker, 2010)'
_computing_cell_refinement     'SAINT (Bruker, 2010)'
_computing_data_reduction     'SAINT (Bruker, 2010)'
_computing_structure_solution     'SHELXS97 (Sheldrick, 2008)'
_computing_structure_refinement     'SHELXL97 (Sheldrick, 2008)'
_computing_molecular_graphics
             'ORTEP-3 (Farrugia, 1997) and Mercury (Macrae <i>et al.</i>, 2008)'
_computing_publication_material
                            'SHELXL97 (Sheldrick, 2008) and PLATON (Spek, 2009)'
loop_
    _atom_site_type_symbol
    _atom_site_label
    _atom_site_fract_x
    _atom_site_fract_y
    _atom_site_fract_z
    _atom_site_U_iso_or_equiv
    _atom_site_adp_type
    _atom_site_calc_flag
    _atom_site_refinement_flags
    _atom_site_occupancy
    _atom_site_symmetry_multiplicity
    _atom_site_disorder_assembly
    _atom_site_disorder_group
    O O1 0.97092(13) 0.09617(6) 0.08169(7) 0.0405(2) Uani d . 1 1 . .
    O O2 0.78137(13) 0.09971(7) -0.15911(8) 0.0407(2) Uani d . 1 1 . .
    H H2 0.8528 0.0719 -0.0919 0.061 Uiso calc R 1 1 . .
    O O3 1.09865(13) 0.09673(6) 0.33247(8) 0.0407(2) Uani d . 1 1 . .
    H H3 1.0534 0.0664 0.2617 0.061 Uiso calc R 1 1 . .
    C C1 0.94988(15) 0.19703(8) 0.08687(9) 0.0271(2) Uani d . 1 1 . .
    C C11 0.80678(14) 0.25299(8) -0.01695(9) 0.0255(2) Uani d . 1 1 . .
    C C12 0.73030(15) 0.20048(9) -0.13533(10) 0.0294(2) Uani d . 1 1 . .
    C C13 0.59669(16) 0.25366(10) -0.23411(10) 0.0348(3) Uani d . 1 1 . .
    H H13 0.5499 0.2199 -0.3146 0.042 Uiso calc R 1 1 . .
    C C14 0.53150(16) 0.35473(10) -0.21639(11) 0.0358(3) Uani d . 1 1 . .
    H H14 0.4388 0.3896 -0.2844 0.043 Uiso calc R 1 1 . .
    C C15 0.60019(16) 0.40645(9) -0.09954(10) 0.0334(3) Uani d . 1 1 . .
    H H15 0.5537 0.4759 -0.0876 0.040 Uiso calc R 1 1 . .
    C C16 0.73588(15) 0.35604(9) -0.00167(10) 0.0287(2) Uani d . 1 1 . .
    H H16 0.7827 0.3915 0.0779 0.034 Uiso calc R 1 1 . .
    C C21 1.06958(14) 0.25691(8) 0.19946(9) 0.0253(2) Uani d . 1 1 . .
    C C22 1.13591(15) 0.20282(9) 0.31684(9) 0.0283(2) Uani d . 1 1 . .
    C C23 1.24280(15) 0.25933(10) 0.42392(9) 0.0340(3) Uani d . 1 1 . .
    H H23 1.2807 0.2242 0.5037 0.041 Uiso calc R 1 1 . .
    C C24 1.29406(17) 0.36599(10) 0.41490(11) 0.0372(3) Uani d . 1 1 . .
    H H24 1.3674 0.4039 0.4887 0.045 Uiso calc R 1 1 . .
    C C25 1.23981(16) 0.41868(9) 0.29931(11) 0.0341(3) Uani d . 1 1 . .
    H H25 1.2798 0.4913 0.2933 0.041 Uiso calc R 1 1 . .
    C C26 1.12737(15) 0.36495(8) 0.19308(10) 0.0282(2) Uani d . 1 1 . .
    H H26 1.0883 0.4017 0.1142 0.034 Uiso calc R 1 1 . .
loop_
    _atom_site_aniso_label
    _atom_site_aniso_U_11
    _atom_site_aniso_U_22
    _atom_site_aniso_U_33
    _atom_site_aniso_U_12
    _atom_site_aniso_U_13
    _atom_site_aniso_U_23
    O1 0.0588(6) 0.0236(4) 0.0317(4) 0.0033(4) 0.0067(4) -0.0005(3)
    O2 0.0478(5) 0.0359(5) 0.0319(4) 0.0011(4) 0.0058(4) -0.0106(3)
    O3 0.0538(6) 0.0312(4) 0.0305(4) -0.0037(4) 0.0068(4) 0.0094(3)
    C1 0.0338(6) 0.0232(5) 0.0247(5) -0.0006(4) 0.0107(4) 0.0006(4)
    C11 0.0279(5) 0.0258(5) 0.0223(5) -0.0033(4) 0.0081(4) 0.0005(4)
    C12 0.0301(5) 0.0315(5) 0.0266(5) -0.0041(4) 0.0101(4) -0.0028(4)
    C13 0.0319(6) 0.0471(7) 0.0217(5) -0.0048(5) 0.0051(4) -0.0022(5)
    C14 0.0293(6) 0.0478(7) 0.0282(5) 0.0025(5) 0.0073(5) 0.0099(5)
    C15 0.0340(6) 0.0331(6) 0.0341(6) 0.0052(5) 0.0131(5) 0.0051(5)
    C16 0.0312(5) 0.0296(5) 0.0254(5) -0.0006(4) 0.0099(4) 0.0004(4)
    C21 0.0268(5) 0.0258(5) 0.0230(5) 0.0023(4) 0.0083(4) 0.0012(4)
    C22 0.0290(5) 0.0293(5) 0.0264(5) 0.0024(4) 0.0097(4) 0.0040(4)
    C23 0.0333(6) 0.0448(7) 0.0218(5) 0.0014(5) 0.0074(5) 0.0038(5)
    C24 0.0355(6) 0.0454(7) 0.0279(6) -0.0065(5) 0.0078(5) -0.0082(5)
    C25 0.0354(6) 0.0313(6) 0.0356(6) -0.0059(5) 0.0125(5) -0.0042(5)
    C26 0.0304(5) 0.0275(5) 0.0269(5) 0.0012(4) 0.0101(4) 0.0019(4)
_geom_special_details
;
;
loop_
    _geom_bond_atom_site_label_1
    _geom_bond_atom_site_label_2
    _geom_bond_site_symmetry_2
    _geom_bond_distance
    _geom_bond_publ_flag
    O1 C1 . 1.2470(12) ?
    O2 C12 . 1.3489(13) ?
    O2 H2 . 0.8400 ?
    O3 C22 . 1.3530(13) ?
    O3 H3 . 0.8400 ?
    C1 C11 . 1.4703(14) ?
    C1 C21 . 1.4802(14) ?
    C11 C16 . 1.4081(15) ?
    C11 C12 . 1.4161(14) ?
    C12 C13 . 1.3894(15) ?
    C13 C14 . 1.3750(17) ?
    C13 H13 . 0.9500 ?
    C14 C15 . 1.3936(16) ?
    C14 H14 . 0.9500 ?
    C15 C16 . 1.3760(15) ?
    C15 H15 . 0.9500 ?
    C16 H16 . 0.9500 ?
    C21 C26 . 1.4035(14) ?
    C21 C22 . 1.4112(13) ?
    C22 C23 . 1.3886(15) ?
    C23 C24 . 1.3763(16) ?
    C23 H23 . 0.9500 ?
    C24 C25 . 1.3864(16) ?
    C24 H24 . 0.9500 ?
    C25 C26 . 1.3790(15) ?
    C25 H25 . 0.9500 ?
    C26 H26 . 0.9500 ?
loop_
    _geom_angle_atom_site_label_1
    _geom_angle_atom_site_label_2
    _geom_angle_atom_site_label_3
    _geom_angle_site_symmetry_1
    _geom_angle_site_symmetry_3
    _geom_angle
    _geom_angle_publ_flag
    C12 O2 H2 . . 109.5 ?
    C22 O3 H3 . . 109.5 ?
    O1 C1 C11 . . 119.72(9) ?
    O1 C1 C21 . . 118.46(9) ?
    C11 C1 C21 . . 121.81(9) ?
    C16 C11 C12 . . 118.09(9) ?
    C16 C11 C1 . . 122.23(9) ?
    C12 C11 C1 . . 119.62(9) ?
    O2 C12 C13 . . 116.92(9) ?
    O2 C12 C11 . . 123.30(10) ?
    C13 C12 C11 . . 119.78(10) ?
    C14 C13 C12 . . 120.60(10) ?
    C14 C13 H13 . . 119.7 ?
    C12 C13 H13 . . 119.7 ?
    C13 C14 C15 . . 120.62(10) ?
    C13 C14 H14 . . 119.7 ?
    C15 C14 H14 . . 119.7 ?
    C16 C15 C14 . . 119.44(11) ?
    C16 C15 H15 . . 120.3 ?
    C14 C15 H15 . . 120.3 ?
    C15 C16 C11 . . 121.37(10) ?
    C15 C16 H16 . . 119.3 ?
    C11 C16 H16 . . 119.3 ?
    C26 C21 C22 . . 118.19(9) ?
    C26 C21 C1 . . 122.29(9) ?
    C22 C21 C1 . . 119.46(9) ?
    O3 C22 C23 . . 116.77(9) ?
    O3 C22 C21 . . 123.28(9) ?
    C23 C22 C21 . . 119.94(10) ?
    C24 C23 C22 . . 120.28(10) ?
    C24 C23 H23 . . 119.9 ?
    C22 C23 H23 . . 119.9 ?
    C23 C24 C25 . . 120.71(10) ?
    C23 C24 H24 . . 119.6 ?
    C25 C24 H24 . . 119.6 ?
    C26 C25 C24 . . 119.54(10) ?
    C26 C25 H25 . . 120.2 ?
    C24 C25 H25 . . 120.2 ?
    C25 C26 C21 . . 121.14(10) ?
    C25 C26 H26 . . 119.4 ?
    C21 C26 H26 . . 119.4 ?
loop_
    _geom_torsion_atom_site_label_1
    _geom_torsion_atom_site_label_2
    _geom_torsion_atom_site_label_3
    _geom_torsion_atom_site_label_4
    _geom_torsion_site_symmetry_1
    _geom_torsion_site_symmetry_2
    _geom_torsion_site_symmetry_3
    _geom_torsion_site_symmetry_4
    _geom_torsion
    _geom_torsion_publ_flag
    O1 C1 C11 C16 . . . . 159.44(10) ?
    C21 C1 C11 C16 . . . . -19.72(15) ?
    O1 C1 C11 C12 . . . . -17.66(15) ?
    C21 C1 C11 C12 . . . . 163.18(10) ?
    C16 C11 C12 O2 . . . . -176.94(9) ?
    C1 C11 C12 O2 . . . . 0.28(16) ?
    C16 C11 C12 C13 . . . . 3.58(15) ?
    C1 C11 C12 C13 . . . . -179.20(9) ?
    O2 C12 C13 C14 . . . . 177.36(10) ?
    C11 C12 C13 C14 . . . . -3.13(17) ?
    C12 C13 C14 C15 . . . . 0.97(17) ?
    C13 C14 C15 C16 . . . . 0.68(17) ?
    C14 C15 C16 C11 . . . . -0.13(17) ?
    C12 C11 C16 C15 . . . . -1.98(15) ?
    C1 C11 C16 C15 . . . . -179.12(10) ?
    O1 C1 C21 C26 . . . . 146.95(11) ?
    C11 C1 C21 C26 . . . . -33.88(15) ?
    O1 C1 C21 C22 . . . . -30.02(14) ?
    C11 C1 C21 C22 . . . . 149.15(10) ?
    C26 C21 C22 O3 . . . . -175.80(10) ?
    C1 C21 C22 O3 . . . . 1.29(16) ?
    C26 C21 C22 C23 . . . . 5.22(15) ?
    C1 C21 C22 C23 . . . . -177.68(9) ?
    O3 C22 C23 C24 . . . . 176.91(10) ?
    C21 C22 C23 C24 . . . . -4.05(17) ?
    C22 C23 C24 C25 . . . . 0.12(18) ?
    C23 C24 C25 C26 . . . . 2.53(18) ?
    C24 C25 C26 C21 . . . . -1.22(17) ?
    C22 C21 C26 C25 . . . . -2.61(16) ?
    C1 C21 C26 C25 . . . . -179.62(10) ?
loop_
    _geom_hbond_atom_site_label_D
    _geom_hbond_atom_site_label_H
    _geom_hbond_atom_site_label_A
    _geom_hbond_site_symmetry_A
    _geom_hbond_distance_DH
    _geom_hbond_distance_HA
    _geom_hbond_distance_DA
    _geom_hbond_angle_DHA
    O2 H2 O1 . 0.84 1.88 2.6061(11) 144
    O2 H2 O1 3_755 0.84 2.44 2.9976(12) 124
    O3 H3 O1 . 0.84 1.95 2.6623(11) 142
data_global
_journal_date_recd_electronic     2011-06-23
_journal_date_accepted     2011-06-28
_journal_name_full     'Acta Crystallographica, Section E'
_journal_year     2011
_journal_volume     67
_journal_issue      8
_journal_page_first     o1897
_journal_page_last     o1897
_journal_paper_category     QO
_journal_coeditor_code     IM2302
_publ_contact_author_name     'Dr Richard Betz'
_publ_contact_author_address
;
Department of Chemistry
Nelson Mandela Metropolitan University
Summerstrand Campus (South)
University Way
Summerstrand
PO Box 77000
Port Elizabeth
6031
South Africa
;
_publ_contact_author_email     'richard.betz@webmail.co.za'
_publ_contact_author_fax     '+27-41-504-4236'
_publ_contact_author_phone     '+27-41-504-4285'
_publ_section_title
;
Bis(2-hydroxyphenyl)methanone
;
loop_
    _publ_author_name
    _publ_author_address
    'Betz, Richard'
;
Nelson Mandela Metropolitan University
Summerstrand Campus
Department of Chemistry
University Way
Summerstrand
PO Box 77000
Port Elizabeth 6031
South Africa
;
    'Gerber, Thomas'
;
Nelson Mandela Metropolitan University
Summerstrand Campus
Department of Chemistry
University Way
Summerstrand
PO Box 77000
Port Elizabeth 6031
South Africa
;
    'Schalekamp, Henk'
;
Nelson Mandela Metropolitan University
Summerstrand Campus
Department of Chemistry
University Way
Summerstrand
PO Box 77000
Port Elizabeth 6031
South Africa
;
