# Supplementary material for: Bis(2-hy­droxy­phen­yl)methanone
Source: Acta Crystallogr Sect E Struct Rep Online. 2011 Jul 2;67(Pt 8):o1897. doi: 10.1107/S1600536811025438 (PMC3212291; doi:10.1107/S1600536811025438)
Supplement: Supplementary file 3 [file e-67-o1897-Isup3.hkl]

# 
# h,k,l, Fc-squared, Fo-squared, sigma(Fo-squared) and status flag 
# 
data_I
_shelx_title ' ba259_s in P2(1)/n          New: P21/c' 
_shelx_refln_list_code          4 
_shelx_F_calc_maximum       84.78 
_exptl_crystal_F_000       448.00 
_reflns_d_resolution_high  0.7495 
 
loop_ 
 _symmetry_equiv_pos_as_xyz 
 'x, y, z' 
 '-x, y+1/2, -z+1/2' 
 '-x, -y, -z' 
 'x, -y-1/2, z-1/2' 
 
_cell_length_a     7.7371 
_cell_length_b    12.2169 
_cell_length_c    11.3419 
_cell_angle_alpha  90.000 
_cell_angle_beta  110.610 
_cell_angle_gamma  90.000 
 
_shelx_F_squared_multiplier     1.000 
 
loop_ 
 _refln_index_h 
 _refln_index_k 
 _refln_index_l 
 _refln_F_squared_calc 
 _refln_F_squared_meas 
 _refln_F_squared_sigma 
 _refln_observed_status 
   2   0   0     1374.65     1177.90    259.28 o 
   3   0   0      156.32      146.28     28.41 o 
   4   0   0      560.52      585.04      4.74 o 
   5   0   0        1.95        1.74      1.04 o 
   6   0   0      871.45      913.56     10.97 o 
   7   0   0        3.98        3.97      1.96 o 
   8   0   0       41.09       47.63      3.54 o 
   9   0   0       28.17       25.86      2.83 o 
   1   1   0      100.84       95.69      1.19 o 
   2   1   0     2897.83     2910.61     27.65 o 
   3   1   0       72.26       75.63      0.83 o 
   4   1   0      685.75      729.54      8.07 o 
   5   1   0      379.13      395.83      5.88 o 
   6   1   0      330.62      298.45     58.67 o 
   7   1   0       85.33       85.02      2.54 o 
   8   1   0       43.84       46.27      2.83 o 
   9   1   0        6.44        5.60      1.45 o 
   1   2   0      142.08      140.20      1.11 o 
   2   2   0      229.43      226.97      2.56 o 
   3   2   0       52.77       58.30      0.91 o 
   4   2   0        5.13        5.06      0.62 o 
   5   2   0        6.51        5.78      0.77 o 
   6   2   0       59.84       63.13      1.53 o 
   7   2   0        0.60        0.77      1.11 o 
   8   2   0        6.75        4.74      1.29 o 
   9   2   0       44.85       47.26      2.33 o 
   1   3   0       47.34       49.39      0.63 o 
   2   3   0        1.38        1.13      0.30 o 
   3   3   0       60.98       52.38      1.00 o 
   4   3   0       14.55        8.92      0.62 o 
   5   3   0      126.85      127.08      1.46 o 
   6   3   0       86.51       87.73      1.51 o 
   7   3   0        5.19        5.28      1.18 o 
   8   3   0        2.61        2.40      1.27 o 
   9   3   0       24.58       24.62      1.72 o 
   0   4   0     2977.85     2922.64     34.62 o 
   1   4   0       77.80       65.31      0.71 o 
   2   4   0        3.98        5.25      0.34 o 
   3   4   0        0.83        1.23      0.55 o 
   4   4   0       69.71       69.29      1.21 o 
   5   4   0      141.54      146.60      1.50 o 
   6   4   0        0.79       -0.19      0.84 o 
   7   4   0       53.76       50.84      1.96 o 
   8   4   0       57.33       59.12      2.17 o 
   9   4   0       17.97       18.08      1.66 o 
   1   5   0        5.12        3.68      0.34 o 
   2   5   0       47.33       47.32      0.91 o 
   3   5   0      187.05      165.99      2.34 o 
   4   5   0      110.65      104.98      1.83 o 
   5   5   0      552.26      572.39      5.30 o 
   6   5   0        0.97        0.08      0.90 o 
   7   5   0        6.71        7.24      1.25 o 
   8   5   0       54.78       56.74      2.19 o 
   9   5   0       62.22       68.77      5.23 o 
   0   6   0     6140.61     6575.18     95.61 o 
   1   6   0      820.26      924.12      8.56 o 
   2   6   0       14.97       16.33      0.82 o 
   3   6   0        1.47        1.57      0.59 o 
   4   6   0        0.29        0.33      0.75 o 
   5   6   0      500.78      494.52      6.67 o 
   6   6   0      215.53      224.59      4.00 o 
   7   6   0      124.30      125.74      2.46 o 
   8   6   0        2.47        2.58      1.34 o 
   1   7   0        0.00        0.15      0.56 o 
   2   7   0      183.99      203.09      4.37 o 
   3   7   0        6.33        5.37      0.73 o 
   4   7   0      711.37      682.97      6.17 o 
   5   7   0      115.46      120.69      1.88 o 
   6   7   0      133.16      136.37      3.23 o 
   7   7   0       18.98       19.32      1.46 o 
   8   7   0       13.77       12.58      1.52 o 
   0   8   0     1001.91     1118.58     40.80 o 
   1   8   0       15.77       11.80      0.73 o 
   2   8   0       42.08       42.35      1.19 o 
   3   8   0       33.22       30.27      1.28 o 
   4   8   0        0.11        0.08      0.69 o 
   5   8   0        3.33        3.44      1.10 o 
   6   8   0       15.39       13.89      1.31 o 
   7   8   0        1.32        0.47      1.24 o 
   8   8   0        9.12        8.35      1.88 o 
   1   9   0       13.23       12.94      0.81 o 
   2   9   0        4.15        3.90      0.79 o 
   3   9   0        6.61        6.59      0.86 o 
   4   9   0      350.95      335.85      5.62 o 
   5   9   0       67.82       64.83      1.99 o 
   6   9   0       33.34       34.71      1.95 o 
   7   9   0        1.94        1.75      1.63 o 
   8   9   0       22.37       22.57      2.15 o 
   0  10   0      236.62      241.10      3.06 o 
   1  10   0      344.16      338.98      3.21 o 
   2  10   0       45.66       38.83      1.35 o 
   3  10   0       45.12       42.81      1.56 o 
   4  10   0        0.66       -0.14      0.91 o 
   5  10   0        4.13        4.14      1.19 o 
   6  10   0        3.14        2.54      1.25 o 
   7  10   0        4.52        5.13      1.79 o 
   1  11   0        4.43        4.23      0.90 o 
   2  11   0        0.80        0.01      0.88 o 
   3  11   0       29.76       29.43      1.53 o 
   4  11   0      107.60      107.43      2.28 o 
   5  11   0      177.48      190.71      3.02 o 
   6  11   0       44.49       46.64      2.71 o 
   7  11   0        0.15        0.09      1.77 o 
   0  12   0      131.09      135.14      2.79 o 
   1  12   0        0.95        2.83      0.95 o 
   2  12   0        0.63        0.06      0.93 o 
   3  12   0        0.04       -0.77      0.95 o 
   4  12   0        6.33        5.85      1.09 o 
   5  12   0      124.69      130.03      3.66 o 
   6  12   0       30.65       34.30      2.77 o 
   1  13   0       32.13       31.58      1.61 o 
   2  13   0        0.03        0.04      0.97 o 
   3  13   0        6.47        7.03      1.09 o 
   4  13   0       99.98      107.60      2.46 o 
   5  13   0       76.65       88.68      2.54 o 
   0  14   0       17.69       13.49      1.63 o 
   1  14   0       30.92       32.26      1.69 o 
   2  14   0       23.91       22.01      1.50 o 
   3  14   0        1.08        1.25      1.29 o 
   4  14   0        1.87        3.30      1.40 o 
   1  15   0        3.60        2.28      1.60 o 
   2  15   0        7.79        8.33      1.77 o 
   3  15   0        3.22        1.40      1.71 o 
   0  16   0        1.05        0.05      2.40 o 
   1  16   0        0.67       -1.03      1.69 o 
  -9   1   1        9.29        7.02      1.40 o 
  -8   1   1       40.02       40.31      2.41 o 
  -7   1   1       17.96       17.28      1.50 o 
  -6   1   1       63.94       61.29      1.51 o 
  -5   1   1        0.20        0.86      0.74 o 
  -4   1   1      486.79      511.10      6.84 o 
  -3   1   1      183.35      178.81      1.06 o 
  -2   1   1      371.67      355.93      3.53 o 
  -1   1   1      348.79      345.53      1.88 o 
   0   1   1      134.15      120.97      6.36 o 
   1   1   1      843.05      840.71      9.13 o 
   2   1   1      852.23      817.97      4.88 o 
   3   1   1      418.86      447.96      3.05 o 
   4   1   1      444.65      460.24      3.87 o 
   5   1   1      127.88      131.48      1.63 o 
   6   1   1       10.10       10.08      1.02 o 
   7   1   1        0.02       -1.27      1.33 o 
   8   1   1        0.23        0.11      1.50 o 
   9   1   1       12.70       13.09      1.61 o 
  -9   2   1        0.00       -1.29      1.29 o 
  -8   2   1       40.34       39.71      2.02 o 
  -7   2   1       25.07       23.86      1.45 o 
  -6   2   1      137.91      143.21      2.16 o 
  -5   2   1       14.76       10.77      1.77 o 
  -4   2   1       47.76       45.93      4.33 o 
  -3   2   1     1053.34     1057.32      5.11 o 
  -1   2   1      134.73      121.60      1.14 o 
   0   2   1       15.78       14.87      0.40 o 
   1   2   1       41.03       42.71      0.58 o 
   2   2   1      409.12      409.71      4.35 o 
   3   2   1      344.91      348.10      4.14 o 
   4   2   1      516.87      565.12      4.23 o 
   5   2   1       12.28        7.82      0.85 o 
   6   2   1        8.76       10.05      1.65 o 
   7   2   1       21.01       18.53      1.39 o 
   8   2   1        0.05       -0.28      1.26 o 
   9   2   1       13.00       13.38      1.63 o 
  -9   3   1        8.36        6.19      1.44 o 
  -8   3   1       11.34       11.23      1.35 o 
  -7   3   1       62.25       65.19      1.99 o 
  -6   3   1        9.73       10.31      0.85 o 
  -5   3   1        6.49        6.93      0.70 o 
  -4   3   1       60.37       63.91      1.13 o 
  -3   3   1        0.06        0.27      0.43 o 
  -2   3   1       81.00       82.63      0.93 o 
  -1   3   1      188.73      175.78      1.75 o 
   0   3   1       46.43       38.13      0.65 o 
   1   3   1        0.06        0.28      0.27 o 
   2   3   1        0.00        0.06      0.26 o 
   3   3   1     1061.86     1093.91     18.69 o 
   4   3   1      141.26      149.48      2.64 o 
   5   3   1       31.89       31.02      1.57 o 
   6   3   1        0.54        0.00      0.95 o 
   7   3   1       15.46       16.71      1.36 o 
   8   3   1       37.86       34.85      2.07 o 
   9   3   1        1.51        0.37      1.46 o 
  -9   4   1       13.61       13.80      1.96 o 
  -8   4   1       26.62       27.91      1.79 o 
  -7   4   1       29.75       30.83      1.79 o 
  -6   4   1       16.38       14.95      0.88 o 
  -5   4   1       23.22       24.49      1.20 o 
  -4   4   1       58.77       62.42      1.21 o 
  -3   4   1      120.40      117.06      0.95 o 
  -2   4   1      588.30      586.30      5.67 o 
  -1   4   1        2.25        2.60      0.30 o 
   0   4   1       16.77       14.21      0.63 o 
   1   4   1       16.98       18.01      0.58 o 
   2   4   1       18.40       15.71      1.30 o 
   3   4   1      573.12      578.97     10.31 o 
   4   4   1       49.38       45.22      1.34 o 
   5   4   1       50.92       45.19      6.51 o 
   6   4   1        8.34        7.32      1.15 o 
   7   4   1        1.89        1.82      1.21 o 
   8   4   1        9.91       10.90      1.45 o 
   9   4   1        2.67        0.65      1.48 o 
  -9   5   1        3.06        3.10      1.83 o 
  -8   5   1       69.68       74.44      2.36 o 
  -7   5   1       14.27       15.42      1.39 o 
  -6   5   1      371.53      382.44      4.71 o 
  -5   5   1      122.15      128.60      2.71 o 
  -4   5   1      147.66      151.89      1.49 o 
  -3   5   1       15.19       13.58      0.52 o 
  -2   5   1      124.17      125.73      1.57 o 
  -1   5   1        2.49        1.40      0.32 o 
   0   5   1        0.34        0.14      0.32 o 
   1   5   1      170.77      185.72      2.37 o 
   2   5   1      225.95      211.49      2.83 o 
   3   5   1       24.05       33.46      0.98 o 
   4   5   1       53.51       51.26      1.33 o 
   5   5   1        5.28        3.56      0.79 o 
   6   5   1        0.16        0.37      1.09 o 
   7   5   1       10.06       10.03      1.32 o 
   8   5   1       44.17       44.53      2.20 o 
  -9   6   1        5.47        7.19      2.80 o 
  -8   6   1       80.11       84.89      3.59 o 
  -7   6   1       13.15       13.60      1.31 o 
  -6   6   1        1.79        0.94      0.91 o 
  -5   6   1       55.28       59.14      1.47 o 
  -4   6   1        2.97        2.16      0.56 o 
  -3   6   1      220.93      245.77      2.85 o 
  -2   6   1      536.93      586.35      6.70 o 
  -1   6   1     1043.77     1152.37     13.58 o 
   0   6   1       22.55       27.07      0.91 o 
   1   6   1        0.11        0.19      0.47 o 
   2   6   1        0.62        0.02      0.57 o 
   3   6   1        2.43        4.75      0.63 o 
   4   6   1      383.46      384.43      2.79 o 
   5   6   1       24.94       25.23      1.15 o 
   6   6   1      101.52       98.80      3.28 o 
   7   6   1       14.65       14.08      1.41 o 
   8   6   1       23.38       22.41      1.65 o 
  -8   7   1       11.36        9.23      1.80 o 
  -7   7   1        0.01       -0.77      1.17 o 
  -6   7   1      542.64      560.24     12.89 o 
  -5   7   1       49.70       50.25      1.43 o 
  -4   7   1      197.55      196.92      2.23 o 
  -3   7   1       54.48       58.67      1.25 o 
  -2   7   1       42.00       40.92      1.06 o 
  -1   7   1      625.05      681.57      9.76 o 
   0   7   1      330.88      367.56      5.27 o 
   1   7   1       21.92       31.68      1.05 o 
   2   7   1      174.09      177.86      2.76 o 
   3   7   1        3.41        3.42      0.74 o 
   4   7   1      323.26      313.46      3.68 o 
   5   7   1       58.37       58.64      1.89 o 
   6   7   1      124.05      121.03      2.33 o 
   7   7   1        2.06        1.79      1.25 o 
   8   7   1       11.44       14.55      1.60 o 
  -8   8   1        4.67        3.41      1.74 o 
  -7   8   1       99.05       97.54      2.31 o 
  -6   8   1        0.00       -1.09      1.09 o 
  -5   8   1       35.61       34.84      1.53 o 
  -4   8   1       69.39       69.64      1.24 o 
  -3   8   1       31.17       35.13      1.24 o 
  -2   8   1     1065.12     1136.17     14.09 o 
  -1   8   1     1019.10     1113.53     15.62 o 
   0   8   1       20.27       21.62      1.17 o 
   1   8   1        4.00        2.63      0.68 o 
   2   8   1       18.65       18.52      0.92 o 
   3   8   1       35.97       35.51      1.93 o 
   4   8   1     1003.09      986.55     14.54 o 
   5   8   1      113.43      116.40      2.22 o 
   6   8   1       22.11       18.96      1.40 o 
   7   8   1        7.89        8.12      1.38 o 
   8   8   1        1.08        0.09      1.79 o 
  -8   9   1        4.04        3.46      1.80 o 
  -7   9   1        0.23       -0.17      1.56 o 
  -6   9   1        4.41        3.09      1.19 o 
  -5   9   1        0.18       -0.04      1.10 o 
  -4   9   1       58.88       62.36      1.21 o 
  -3   9   1        2.73        2.24      0.79 o 
  -2   9   1        4.52        4.73      0.78 o 
  -1   9   1      101.54      105.15      2.08 o 
   0   9   1       38.82       42.58      1.41 o 
   1   9   1       10.77        8.63      0.80 o 
   2   9   1       88.59       82.35      1.49 o 
   3   9   1       93.93       93.30      1.59 o 
   4   9   1      231.67      228.62      4.32 o 
   5   9   1        5.48        5.17      1.18 o 
   6   9   1        4.38        3.11      1.25 o 
   7   9   1        0.33        0.75      1.35 o 
  -7  10   1        6.40        7.72      1.81 o 
  -6  10   1        0.18        1.14      1.52 o 
  -5  10   1        0.00       -0.84      0.95 o 
  -4  10   1       10.35        8.61      0.89 o 
  -3  10   1        7.84        4.75      0.83 o 
  -2  10   1        8.57        3.88      0.81 o 
  -1  10   1      153.49      138.67      1.70 o 
   0  10   1       37.96       32.85      1.50 o 
   1  10   1        3.50        2.87      0.81 o 
   2  10   1        9.65       10.17      0.90 o 
   3  10   1       48.21       54.64      1.62 o 
   4  10   1       61.81       67.79      1.74 o 
   5  10   1       88.15       87.91      2.22 o 
   6  10   1        0.59       -1.05      1.23 o 
   7  10   1        0.01        0.15      1.71 o 
  -7  11   1        7.14        4.97      1.86 o 
  -6  11   1       50.64       51.21      2.73 o 
  -5  11   1        0.77       -0.25      1.18 o 
  -4  11   1       79.24       77.09      2.69 o 
  -3  11   1       20.87       18.05      1.08 o 
  -2  11   1      110.25      103.17      1.76 o 
  -1  11   1      370.06      347.64      2.95 o 
   0  11   1       91.88       85.43      1.73 o 
   1  11   1        0.02       -0.86      0.86 o 
   2  11   1       64.72       64.31      1.65 o 
   3  11   1        7.78        8.58      1.02 o 
   4  11   1       81.88       88.61      1.90 o 
   5  11   1        8.58       10.22      1.34 o 
   6  11   1       49.22       48.39      2.75 o 
  -6  12   1        0.61        0.55      1.71 o 
  -5  12   1       27.63       31.35      2.04 o 
  -4  12   1        5.35        4.35      1.24 o 
  -3  12   1        6.38        4.73      0.99 o 
  -2  12   1      142.97      127.66      2.14 o 
  -1  12   1      605.17      572.69      6.21 o 
   0  12   1       76.34       62.52      1.85 o 
   1  12   1        0.01       -0.48      0.91 o 
   2  12   1        0.96       -0.22      0.94 o 
   3  12   1       70.26       71.44      1.80 o 
   4  12   1      160.32      164.69      2.29 o 
   5  12   1      135.27      132.17      2.62 o 
   6  12   1        7.74        8.38      2.67 o 
  -6  13   1       11.79        7.02      1.90 o 
  -5  13   1       10.28        7.81      1.44 o 
  -4  13   1        0.93       -0.54      1.23 o 
  -3  13   1        0.78        1.54      1.20 o 
  -2  13   1        3.32        1.61      1.17 o 
  -1  13   1      120.47      105.95      1.93 o 
   0  13   1       42.13       35.74      1.64 o 
   1  13   1       53.84       50.15      1.72 o 
   2  13   1        1.21        1.11      1.00 o 
   3  13   1       22.77       28.68      1.54 o 
   4  13   1       24.34       23.38      1.70 o 
   5  13   1       12.62       11.54      2.67 o 
  -5  14   1        5.58        5.30      1.50 o 
  -4  14   1        0.32        0.02      1.34 o 
  -3  14   1        4.60        4.55      1.33 o 
  -2  14   1       12.71       13.31      1.40 o 
  -1  14   1       45.41       33.94      1.97 o 
   0  14   1        1.25        1.76      1.20 o 
   1  14   1        2.46        1.47      1.21 o 
   2  14   1        1.22        1.47      1.26 o 
   3  14   1        1.24        2.64      1.71 o 
   4  14   1       15.94       17.59      2.00 o 
  -3  15   1        4.22        4.49      1.43 o 
  -2  15   1        7.19        6.26      1.40 o 
  -1  15   1        8.66       12.41      1.45 o 
   0  15   1        0.82        0.68      1.28 o 
   1  15   1        0.30       -0.10      1.58 o 
   2  15   1       16.71       19.86      1.98 o 
   3  15   1        2.40        3.89      1.77 o 
  -1  16   1        2.21        2.15      1.71 o 
   0  16   1        0.01        0.75      1.69 o 
   1  16   1        1.87        0.86      1.73 o 
  -9   0   2       86.43       87.15      3.97 o 
  -8   0   2       44.91       43.76      3.27 o 
  -7   0   2       14.48       13.45      2.15 o 
  -6   0   2       93.31       98.53      3.92 o 
  -5   0   2       58.09       59.95      1.83 o 
  -4   0   2       49.47       38.06      1.27 o 
  -3   0   2      992.00     1021.95     16.28 o 
  -2   0   2     5695.60     5507.55     18.56 o 
  -1   0   2       24.90       24.51      0.57 o 
   0   0   2     1353.63     1279.75     12.87 o 
   1   0   2       39.14       42.67      0.83 o 
   2   0   2        1.17        1.64      0.50 o 
   3   0   2     1158.82     1123.66      3.61 o 
   4   0   2     2516.14     2671.01     20.80 o 
   5   0   2      192.19      189.65      2.87 o 
   6   0   2       25.48       25.64      2.94 o 
   7   0   2       20.21       17.20      2.40 o 
   8   0   2        8.06        8.76      2.40 o 
   9   0   2        0.00       -1.74      2.50 o 
 -10   1   2        5.50        7.46      2.88 o 
  -9   1   2        0.72       -1.09      1.24 o 
  -8   1   2       51.11       52.64      2.37 o 
  -7   1   2       36.45       38.90      2.45 o 
  -6   1   2      184.93      196.82      3.33 o 
  -5   1   2        0.59        0.37      0.62 o 
  -4   1   2       43.47       42.00      0.85 o 
  -3   1   2     1129.65     1138.73     13.00 o 
   0   1   2     4223.37     4056.53     63.85 o 
   1   1   2       77.05       73.41      1.35 o 
   2   1   2        3.67        2.00      0.34 o 
   3   1   2       42.43       45.82      0.81 o 
   4   1   2      377.12      391.89      4.97 o 
   5   1   2        9.42        9.69      0.78 o 
   6   1   2       20.55       20.92      1.11 o 
   7   1   2       41.85       38.08      2.37 o 
   8   1   2       57.90       58.51      2.73 o 
   9   1   2        0.53       -0.27      1.47 o 
  -9   2   2        0.02       -0.74      1.27 o 
  -8   2   2        2.35        0.63      1.15 o 
  -7   2   2       33.48       45.52      5.11 o 
  -6   2   2        0.68        0.08      0.69 o 
  -5   2   2       61.92       66.93      1.07 o 
  -4   2   2     1385.84     1388.23     12.13 o 
  -3   2   2       66.55       74.38      0.72 o 
  -2   2   2     2530.77     2515.83     15.69 o 
  -1   2   2      152.14      137.51      1.79 o 
   0   2   2        0.96        1.04      0.22 o 
   1   2   2      281.02      243.91      4.52 o 
   2   2   2     1689.97     1936.28     14.82 o 
   3   2   2       55.49       61.11      0.98 o 
   4   2   2       95.78      112.00      1.52 o 
   5   2   2        0.05        0.58      0.82 o 
   6   2   2       18.36       16.09      1.10 o 
   7   2   2       21.98       20.21      1.47 o 
   8   2   2        0.17       -1.04      1.30 o 
   9   2   2       29.53       26.43      1.84 o 
  -9   3   2       37.96       36.08      2.72 o 
  -8   3   2      135.79      139.28      2.75 o 
  -7   3   2       39.31       41.41      1.59 o 
  -6   3   2       74.75       78.41      1.23 o 
  -5   3   2      121.63      117.77      1.19 o 
  -4   3   2      145.38      136.31      1.16 o 
  -3   3   2      173.66      146.83      1.14 o 
  -2   3   2      324.61      361.62      2.75 o 
  -1   3   2      831.59      778.21     11.51 o 
   0   3   2      979.54      917.38     17.08 o 
   1   3   2       78.08       62.81      0.68 o 
   2   3   2      351.14      368.40      3.90 o 
   3   3   2        0.82        0.03      0.52 o 
   4   3   2       20.75       21.69      1.03 o 
   5   3   2       22.76       20.92      0.95 o 
   6   3   2      131.99      131.81      2.27 o 
   7   3   2      498.06      495.50      4.39 o 
   8   3   2        0.23       -0.83      1.31 o 
  -9   4   2        7.44        5.62      1.78 o 
  -8   4   2       13.12       12.55      1.34 o 
  -7   4   2        3.52        3.92      1.10 o 
  -6   4   2       40.29       33.93      4.91 o 
  -5   4   2       27.94       33.26      1.23 o 
  -4   4   2     1058.34     1090.14      9.49 o 
  -3   4   2      926.13     1012.03      8.70 o 
  -2   4   2       84.84       94.72      1.03 o 
  -1   4   2        0.18       -0.12      0.26 o 
   0   4   2       17.99       16.53      0.52 o 
   1   4   2      114.39      114.66      1.61 o 
   2   4   2      255.58      274.16      3.14 o 
   3   4   2     1588.90     1626.12     21.23 o 
   4   4   2      344.27      357.49      3.17 o 
   5   4   2        7.31        5.98      0.83 o 
   6   4   2       65.83       64.66      1.99 o 
   7   4   2       95.27      102.31      2.37 o 
   8   4   2        2.24        2.05      1.37 o 
  -9   5   2       48.80       50.43      5.66 o 
  -8   5   2      229.55      240.47      3.44 o 
  -7   5   2      182.19      192.29      6.04 o 
  -6   5   2       62.38       65.40      1.55 o 
  -5   5   2       29.17       26.47      1.22 o 
  -4   5   2        8.63        7.24      0.60 o 
  -3   5   2      253.61      280.05      2.59 o 
  -2   5   2      828.98      944.17      9.19 o 
  -1   5   2       26.33       22.61      0.62 o 
   0   5   2      102.77      106.99      1.93 o 
   1   5   2        8.34        6.63      0.48 o 
   2   5   2        0.07        0.42      0.54 o 
   3   5   2       35.11       33.73      1.14 o 
   4   5   2       16.61       16.34      0.83 o 
   5   5   2      103.54      102.53      1.51 o 
   6   5   2        0.42        0.23      1.12 o 
   7   5   2      162.67      158.34      2.68 o 
   8   5   2        0.89        0.64      1.39 o 
  -9   6   2       18.18       19.34      2.06 o 
  -8   6   2        5.00        6.05      1.65 o 
  -7   6   2       18.16       18.73      1.33 o 
  -6   6   2      516.10      532.23      5.35 o 
  -5   6   2        0.08        0.03      0.77 o 
  -4   6   2       28.97       26.97      0.91 o 
  -3   6   2       34.64       42.20      0.98 o 
  -2   6   2       62.70       66.16      1.24 o 
  -1   6   2        3.53        4.15      0.43 o 
   0   6   2       92.07       98.16      2.26 o 
   1   6   2        5.73        6.16      0.52 o 
   2   6   2      202.70      218.52      3.17 o 
   3   6   2      109.32      115.47      1.36 o 
   4   6   2       70.26       61.91      1.33 o 
   5   6   2       83.83       80.36      2.00 o 
   6   6   2       44.23       42.25      1.96 o 
   7   6   2        1.52        2.19      1.59 o 
   8   6   2        6.57        3.87      1.48 o 
  -9   7   2       12.25       11.68      1.99 o 
  -8   7   2        9.76        9.85      1.74 o 
  -7   7   2       93.54       90.37      2.20 o 
  -6   7   2      109.84      112.84      2.12 o 
  -5   7   2       28.07       28.90      1.03 o 
  -4   7   2       29.32       30.19      0.98 o 
  -3   7   2      231.73      233.01      3.33 o 
  -2   7   2     1210.04     1279.40     18.19 o 
  -1   7   2       98.58      125.58      2.04 o 
   0   7   2      328.66      350.68      6.61 o 
   1   7   2       19.53       15.98      0.77 o 
   2   7   2        0.00        0.43      0.67 o 
   3   7   2        0.42       -0.61      0.75 o 
   4   7   2       15.72       12.01      1.50 o 
   5   7   2       43.11       41.32      1.85 o 
   6   7   2       31.42       30.46      1.91 o 
   7   7   2        0.00       -0.91      1.26 o 
   8   7   2        8.27       11.44      1.61 o 
  -8   8   2        0.06       -0.05      1.65 o 
  -7   8   2       26.93       28.17      3.89 o 
  -6   8   2       60.54       60.31      1.95 o 
  -5   8   2        0.82        0.17      0.66 o 
  -4   8   2       68.87       63.06      1.22 o 
  -3   8   2      220.67      227.84      2.92 o 
  -2   8   2       96.23       96.24      1.39 o 
  -1   8   2        1.70        1.32      0.69 o 
   0   8   2        0.48        0.07      0.69 o 
   1   8   2        1.96        1.93      0.68 o 
   2   8   2     1284.28     1211.28     20.33 o 
   3   8   2      397.95      390.14      4.05 o 
   4   8   2      180.58      175.59      3.43 o 
   5   8   2       16.97       16.52      1.30 o 
   6   8   2        1.12        1.89      1.23 o 
   7   8   2        1.81        1.66      1.35 o 
  -8   9   2       28.76       25.49      2.15 o 
  -7   9   2       11.29       10.94      1.73 o 
  -6   9   2       40.46       45.99      2.48 o 
  -5   9   2       59.97       64.42      3.57 o 
  -4   9   2      143.79      139.98      2.12 o 
  -3   9   2      488.38      475.88      7.93 o 
  -2   9   2       16.75       18.94      0.91 o 
  -1   9   2        0.43        0.40      0.69 o 
   0   9   2       99.67      104.45      1.64 o 
   1   9   2        8.58        9.94      0.91 o 
   2   9   2      345.13      331.38      4.39 o 
   3   9   2        3.18        2.27      0.84 o 
   4   9   2      119.45      118.42      2.21 o 
   5   9   2        0.82        0.88      1.16 o 
   6   9   2       45.77       50.71      2.14 o 
   7   9   2        0.03       -0.45      1.37 o 
  -8  10   2        3.04        4.27      1.88 o 
  -7  10   2       50.44       51.17      2.85 o 
  -6  10   2        0.01        2.08      1.53 o 
  -5  10   2        2.81        2.52      1.17 o 
  -4  10   2      242.68      239.86      2.66 o 
  -3  10   2      209.20      200.00      4.72 o 
  -2  10   2       41.78       41.99      1.82 o 
  -1  10   2        0.18       -0.37      0.77 o 
   0  10   2       11.36       11.12      0.95 o 
   1  10   2       27.90       29.42      1.38 o 
   2  10   2     1932.11     1933.41     17.58 o 
   3  10   2      856.25      858.20      7.42 o 
   4  10   2       15.31       15.75      1.13 o 
   5  10   2        0.05        0.66      1.17 o 
   6  10   2        0.01        0.32      1.30 o 
   7  10   2       10.23       12.48      1.96 o 
  -7  11   2       17.65       21.28      2.10 o 
  -6  11   2        3.33        3.48      1.64 o 
  -5  11   2        9.28        9.33      1.30 o 
  -4  11   2       19.00       15.69      1.15 o 
  -3  11   2      191.38      160.87      2.11 o 
  -2  11   2        1.71        1.45      0.85 o 
  -1  11   2       20.86       13.41      0.97 o 
   0  11   2       13.34       11.15      1.01 o 
   1  11   2       19.36       18.92      1.06 o 
   2  11   2       80.07       78.54      2.46 o 
   3  11   2       47.28       48.95      1.69 o 
   4  11   2       14.60       13.40      1.16 o 
   5  11   2       56.52       59.04      2.15 o 
   6  11   2       32.98       33.46      2.67 o 
  -6  12   2      101.34      113.06      3.27 o 
  -5  12   2        0.01        1.07      1.25 o 
  -4  12   2       12.41       11.60      1.33 o 
  -3  12   2        0.04        0.05      1.12 o 
  -2  12   2       13.45       11.98      1.02 o 
  -1  12   2        2.90        3.81      0.93 o 
   0  12   2        0.19       -0.50      0.89 o 
   1  12   2        6.85        6.05      0.99 o 
   2  12   2        1.92        1.59      0.98 o 
   3  12   2      146.80      146.96      2.18 o 
   4  12   2        2.94        2.72      1.08 o 
   5  12   2       22.02       22.24      1.96 o 
  -6  13   2       59.77       64.20      3.10 o 
  -5  13   2        0.70        1.47      1.35 o 
  -4  13   2       51.06       54.54      2.14 o 
  -3  13   2       81.14       93.87      2.66 o 
  -2  13   2       34.68       40.65      1.97 o 
  -1  13   2        2.60        1.69      1.17 o 
   0  13   2       15.44       15.99      1.35 o 
   1  13   2        3.72        4.11      1.22 o 
   2  13   2        4.26        4.26      1.26 o 
   3  13   2       16.35       15.93      1.42 o 
   4  13   2        5.54        3.54      1.37 o 
   5  13   2       45.68       43.44      3.86 o 
  -5  14   2        7.25        7.21      1.51 o 
  -4  14   2        5.26        3.24      1.37 o 
  -3  14   2       68.10       69.39      2.28 o 
  -2  14   2        1.54        1.87      1.24 o 
  -1  14   2       14.78       12.12      1.37 o 
   0  14   2        3.08        3.25      1.24 o 
   1  14   2        0.66        0.74      1.22 o 
   2  14   2        1.64        0.67      1.26 o 
   3  14   2       20.13       25.76      1.66 o 
   4  14   2        6.28        4.54      1.81 o 
  -4  15   2        2.68        4.09      1.48 o 
  -3  15   2        7.77        7.24      1.47 o 
  -2  15   2       11.30       13.62      1.52 o 
  -1  15   2        9.42        9.87      1.43 o 
   0  15   2       12.56       14.41      1.51 o 
   1  15   2        8.28       10.62      1.47 o 
   2  15   2        3.71        6.24      1.79 o 
   3  15   2        4.89        6.96      1.87 o 
  -1  16   2        0.16        2.06      1.73 o 
   0  16   2        0.01        1.07      1.71 o 
 -10   1   3        2.82        3.48      2.78 o 
  -9   1   3       23.42       22.07      1.49 o 
  -8   1   3       76.16       82.10      4.06 o 
  -7   1   3        0.62        2.21      0.80 o 
  -6   1   3        2.88        2.00      0.75 o 
  -5   1   3      378.81      369.73      4.72 o 
  -4   1   3     3105.65     3144.74     24.52 o 
  -3   1   3     1076.65     1094.90      5.96 o 
  -2   1   3     4443.17     4359.59     18.69 o 
  -1   1   3      124.61      111.25      1.85 o 
   0   1   3        0.07       -0.08      0.27 o 
   1   1   3      298.19      305.15      2.68 o 
   2   1   3     1131.70     1192.07      8.16 o 
   3   1   3      125.67      123.96      1.90 o 
   4   1   3      232.66      243.53      3.72 o 
   5   1   3       70.32       74.88      1.31 o 
   6   1   3       83.45       92.94      6.15 o 
   7   1   3       21.14       20.94      1.83 o 
   8   1   3       36.70       38.62      2.19 o 
 -10   2   3        5.37        4.08      2.83 o 
  -9   2   3        6.88        4.70      1.65 o 
  -8   2   3        2.14        1.33      1.11 o 
  -7   2   3       70.09       81.56      2.45 o 
  -6   2   3        7.89        9.36      0.75 o 
  -5   2   3      442.29      466.55      4.40 o 
  -4   2   3      292.92      302.03      2.92 o 
  -3   2   3      387.09      388.22      2.37 o 
  -2   2   3      354.89      330.43      3.35 o 
  -1   2   3      562.83      500.78     12.70 o 
   0   2   3      137.24      161.25      1.51 o 
   1   2   3     7188.16     7236.30     85.27 o 
   2   2   3     4071.44     4286.08     44.58 o 
   3   2   3      135.59      129.27      1.34 o 
   4   2   3        3.35        2.34      0.58 o 
   5   2   3      143.20      140.47      1.62 o 
   6   2   3       65.45       64.18      2.02 o 
   7   2   3      106.09      107.38      2.41 o 
   8   2   3        8.66        6.58      1.47 o 
 -10   3   3        2.95        3.59      2.78 o 
  -9   3   3       52.85       56.40      2.77 o 
  -8   3   3       19.82       17.24      1.33 o 
  -7   3   3        1.08        1.07      0.89 o 
  -6   3   3        0.20       -0.69      0.69 o 
  -5   3   3       78.41       78.67      1.27 o 
  -4   3   3     1819.62     1874.54     16.14 o 
  -3   3   3      373.39      410.22      3.07 o 
  -2   3   3      876.99      879.34      9.51 o 
  -1   3   3        2.70        2.10      0.24 o 
   0   3   3       64.66       70.06      1.16 o 
   1   3   3      331.26      345.32      2.93 o 
   2   3   3      747.67      816.20     10.92 o 
   3   3   3      215.83      237.41      3.32 o 
   4   3   3       57.44       59.50      1.26 o 
   5   3   3       10.57       12.06      0.86 o 
   6   3   3      123.00      122.88      2.30 o 
   7   3   3        6.68        6.60      1.34 o 
   8   3   3       25.61       24.93      1.73 o 
  -9   4   3       28.95       33.03      2.65 o 
  -8   4   3      185.22      203.52      5.71 o 
  -7   4   3        0.00        0.23      0.89 o 
  -6   4   3       67.61       66.83      1.58 o 
  -5   4   3       31.25       32.57      1.40 o 
  -4   4   3      129.31      129.05      1.32 o 
  -3   4   3       89.47       85.51      0.92 o 
  -2   4   3       91.24       87.47      1.23 o 
  -1   4   3        0.04        0.25      0.29 o 
   0   4   3      659.53      735.52     14.95 o 
   1   4   3      780.04      831.83     11.95 o 
   3   4   3      153.13      151.07      2.54 o 
   4   4   3       18.84       20.21      0.92 o 
   5   4   3        1.53        1.08      0.85 o 
   6   4   3        6.09        3.68      1.19 o 
   7   4   3       85.53       86.16      2.31 o 
   8   4   3        1.03       -0.89      1.39 o 
  -9   5   3        1.50        3.85      1.70 o 
  -8   5   3       53.60       56.74      2.57 o 
  -7   5   3       21.69       24.22      1.39 o 
  -6   5   3        5.97        6.50      0.92 o 
  -5   5   3      219.23      221.25      3.19 o 
  -4   5   3      332.92      336.68      3.77 o 
  -3   5   3       22.55       27.12      0.63 o 
  -2   5   3     1451.61     1451.38     46.03 o 
  -1   5   3        1.18        0.53      0.25 o 
   0   5   3        0.02        0.19      0.35 o 
   1   5   3       23.10       20.89      0.81 o 
   2   5   3        1.46        1.35      0.55 o 
   3   5   3      227.83      247.12      3.58 o 
   4   5   3       20.27       16.86      0.88 o 
   5   5   3       66.89       60.01      1.67 o 
   6   5   3        6.62        7.54      1.24 o 
   7   5   3        1.23        1.99      1.28 o 
   8   5   3       14.50       14.15      1.61 o 
  -9   6   3        8.45        8.78      1.86 o 
  -8   6   3      111.65      120.32      3.05 o 
  -7   6   3       94.83       97.78      2.10 o 
  -6   6   3       19.51       18.02      1.01 o 
  -5   6   3       24.41       26.97      1.11 o 
  -4   6   3       45.72       48.18      1.15 o 
  -3   6   3        1.61        0.64      0.45 o 
  -2   6   3      141.78      160.88      2.58 o 
  -1   6   3        2.84        2.91      0.38 o 
   0   6   3        0.09       -0.03      0.40 o 
   1   6   3      191.99      178.37      2.47 o 
   2   6   3       12.16       10.29      0.72 o 
   3   6   3       21.82       17.23      0.88 o 
   4   6   3       16.97       14.81      0.94 o 
   5   6   3       23.75       23.76      1.53 o 
   6   6   3        0.73        0.29      1.17 o 
   7   6   3        1.00       -0.67      1.28 o 
   8   6   3       12.78       12.78      1.63 o 
  -9   7   3       50.17       48.56      2.89 o 
  -8   7   3        0.01       -0.69      1.55 o 
  -7   7   3        0.45        0.44      1.44 o 
  -6   7   3       25.66       25.91      1.33 o 
  -5   7   3       23.02       24.38      1.06 o 
  -4   7   3       56.30       59.63      1.59 o 
  -3   7   3      295.68      313.77      4.61 o 
  -2   7   3        9.61       15.58      0.65 o 
  -1   7   3       64.39       68.65      1.56 o 
   0   7   3        1.92        1.99      0.54 o 
   1   7   3       16.14       15.76      0.79 o 
   2   7   3      136.90      134.42      2.78 o 
   3   7   3      436.82      428.41      8.11 o 
   4   7   3       84.45       82.57      1.68 o 
   5   7   3        1.68        1.63      1.11 o 
   6   7   3        3.10        2.68      1.22 o 
   7   7   3       17.74       15.05      1.55 o 
  -8   8   3        5.29        8.20      1.79 o 
  -7   8   3       17.66       13.53      1.71 o 
  -6   8   3        0.56       -0.57      1.13 o 
  -5   8   3       24.48       25.73      1.04 o 
  -4   8   3       26.04       26.05      1.19 o 
  -3   8   3       12.61       12.83      1.01 o 
  -2   8   3        2.20        2.14      0.57 o 
  -1   8   3       49.88       50.86      1.16 o 
   0   8   3      318.03      312.57      7.32 o 
   1   8   3      202.79      203.11      3.13 o 
   2   8   3      876.85      840.28     11.21 o 
   3   8   3      237.48      233.54      3.86 o 
   4   8   3       14.37       14.30      1.20 o 
   5   8   3        8.04        7.88      1.24 o 
   6   8   3        0.05       -1.18      1.20 o 
   7   8   3        0.08        1.02      1.48 o 
  -8   9   3        0.08       -1.69      1.69 o 
  -7   9   3        1.14        0.84      1.56 o 
  -6   9   3       21.88       21.81      1.81 o 
  -5   9   3      101.82      103.46      4.00 o 
  -4   9   3       92.47      107.46      2.34 o 
  -3   9   3        5.85       13.16      0.94 o 
  -2   9   3      104.67      101.90      1.75 o 
  -1   9   3        7.04        6.77      0.80 o 
   0   9   3       22.15       21.56      1.89 o 
   1   9   3      119.59      122.09      1.73 o 
   2   9   3       45.20       42.92      1.43 o 
   3   9   3        1.58       -0.24      0.89 o 
   4   9   3       72.69       68.95      2.01 o 
   5   9   3        1.07        1.16      1.17 o 
   6   9   3        0.24       -0.04      1.29 o 
   7   9   3        4.42        4.30      1.85 o 
  -8  10   3        0.57        1.88      1.82 o 
  -7  10   3        5.08        7.70      1.75 o 
  -6  10   3        6.38        6.15      1.62 o 
  -5  10   3       11.00       16.16      4.58 o 
  -4  10   3       41.37       46.70      1.52 o 
  -3  10   3        4.55        3.56      0.83 o 
  -2  10   3        1.93        0.93      0.80 o 
  -1  10   3       22.51       20.07      1.18 o 
   0  10   3       76.13       70.32      1.61 o 
   1  10   3      141.89      150.46      1.74 o 
   2  10   3       74.53       74.97      1.70 o 
   3  10   3       45.59       48.37      1.62 o 
   4  10   3       26.38       25.91      1.61 o 
   5  10   3        0.52        1.39      1.21 o 
   6  10   3        5.45        6.51      1.75 o 
  -7  11   3        0.53       -0.42      1.73 o 
  -6  11   3       16.06       21.22      1.92 o 
  -5  11   3        8.89       12.00      1.32 o 
  -4  11   3       20.79       20.43      2.07 o 
  -3  11   3      200.10      162.09      3.09 o 
  -2  11   3        0.36       -0.47      0.79 o 
  -1  11   3        5.36        4.00      0.84 o 
   0  11   3       14.04       14.54      0.99 o 
   1  11   3        1.46        2.09      0.90 o 
   2  11   3       26.34       28.17      1.54 o 
   3  11   3      450.67      455.90      5.44 o 
   4  11   3        6.38        5.67      1.56 o 
   5  11   3        0.46        0.37      1.56 o 
   6  11   3        5.70        4.83      1.83 o 
  -6  12   3        0.25        0.82      2.50 o 
  -5  12   3        5.55        3.14      1.29 o 
  -4  12   3       48.89       48.31      1.73 o 
  -3  12   3       27.25       21.32      1.39 o 
  -2  12   3       25.55       20.85      1.37 o 
  -1  12   3        4.06        3.73      1.16 o 
   0  12   3      118.54      117.26      2.28 o 
   1  12   3        4.90        3.15      1.17 o 
   2  12   3      105.87      107.04      2.33 o 
   3  12   3       40.70       38.69      1.97 o 
   4  12   3        3.71        3.46      1.33 o 
   5  12   3        7.50        6.46      1.77 o 
  -6  13   3        1.33        1.14      1.42 o 
  -5  13   3        5.43        4.44      1.38 o 
  -4  13   3        1.58        3.03      1.26 o 
  -3  13   3       45.52       38.80      1.98 o 
  -2  13   3       46.26       44.32      1.98 o 
  -1  13   3        0.13        0.38      1.17 o 
   0  13   3        1.13        1.44      1.18 o 
   1  13   3        3.44        2.06      1.20 o 
   2  13   3        0.47        0.00      1.21 o 
   3  13   3       10.87        6.88      1.37 o 
   4  13   3        0.75        0.37      1.37 o 
  -5  14   3        0.54        0.26      1.40 o 
  -4  14   3        0.19        0.93      1.35 o 
  -3  14   3        3.10        5.25      1.35 o 
  -2  14   3        7.69        5.41      1.30 o 
  -1  14   3        0.82        0.62      1.23 o 
   0  14   3       17.77       19.79      1.49 o 
   1  14   3        5.67        6.51      1.35 o 
   2  14   3        0.15        0.50      1.30 o 
   3  14   3       17.97       19.16      1.64 o 
  -3  15   3       53.49       61.72      2.38 o 
  -2  15   3        8.30        6.12      1.42 o 
  -1  15   3        3.88        4.64      1.39 o 
   0  15   3        0.53        0.89      1.35 o 
   1  15   3        1.26        0.10      1.38 o 
   2  15   3        0.02       -1.02      1.37 o 
 -10   0   4        6.03        5.55      2.72 o 
  -8   0   4        6.71        5.72      1.85 o 
  -7   0   4      141.53      150.62      7.26 o 
  -6   0   4        9.46        9.26      1.18 o 
  -5   0   4      587.76      623.56     11.23 o 
  -4   0   4      464.05      531.64      4.25 o 
  -3   0   4      195.63      254.23      2.76 o 
  -2   0   4        0.66        0.24      0.47 o 
  -1   0   4     3304.21     3357.82     44.46 o 
   0   0   4      325.57      283.54      3.96 o 
   1   0   4       29.87       26.05      0.92 o 
   2   0   4        0.57        0.25      0.64 o 
   3   0   4      207.73      197.56      4.91 o 
   4   0   4       79.10       76.03      1.59 o 
   5   0   4      519.52      505.79      4.93 o 
   6   0   4       47.69       53.62      8.38 o 
   7   0   4       23.57       22.32      2.67 o 
   8   0   4        0.44       -1.96      2.40 o 
 -10   1   4       13.98       12.95      2.88 o 
  -9   1   4        1.91        2.61      2.34 o 
  -8   1   4        1.25        2.28      1.25 o 
  -7   1   4        1.73        2.13      1.07 o 
  -6   1   4        3.37        3.68      0.74 o 
  -5   1   4        3.75        4.56      0.61 o 
  -4   1   4      155.75      174.02      1.30 o 
  -3   1   4       19.65       22.89      0.68 o 
  -2   1   4      253.43      265.81      2.99 o 
  -1   1   4      662.61      661.70      6.09 o 
   0   1   4      375.64      344.26      2.27 o 
   1   1   4       21.17       12.11      0.34 o 
   2   1   4      441.73      463.91      3.19 o 
   3   1   4        8.13        6.96      0.57 o 
   4   1   4      177.77      168.70      1.93 o 
   5   1   4       39.19       38.67      2.70 o 
   6   1   4       39.17       38.25      2.45 o 
   7   1   4        1.81       -0.18      1.25 o 
   8   1   4       12.08       11.73      1.60 o 
 -10   2   4       73.39       72.50      4.57 o 
  -9   2   4        0.11        0.37      1.53 o 
  -8   2   4        8.21        8.51      1.16 o 
  -7   2   4       17.04       19.44      2.32 o 
  -6   2   4       23.01       24.60      1.04 o 
  -5   2   4       62.19       66.54      1.05 o 
  -4   2   4      858.60      904.78      6.40 o 
  -3   2   4      407.18      417.30      2.29 o 
  -2   2   4      125.87      133.54      1.91 o 
  -1   2   4      979.98      991.29     10.30 o 
   0   2   4      610.16      661.50      4.90 o 
   1   2   4      187.93      212.16      1.83 o 
   2   2   4       15.90       16.50      0.70 o 
   3   2   4        4.04        4.01      0.56 o 
   4   2   4        4.37        3.73      0.67 o 
   5   2   4      643.80      634.17      3.35 o 
   6   2   4       13.17       10.00      1.30 o 
   7   2   4       54.74       50.95      2.15 o 
   8   2   4       16.14       14.25      1.64 o 
 -10   3   4       48.70       52.80      4.41 o 
  -9   3   4       76.98       90.45      2.89 o 
  -8   3   4        8.02        7.88      1.51 o 
  -7   3   4      259.94      265.10      3.54 o 
  -6   3   4      976.34      986.36     11.57 o 
  -5   3   4       61.86       73.32      1.08 o 
  -4   3   4     4286.52     4469.65     41.31 o 
  -3   3   4       56.22       55.69      0.68 o 
  -2   3   4        4.25        5.41      0.38 o 
  -1   3   4      287.09      302.40      4.84 o 
   0   3   4     2382.44     2520.15     23.22 o 
   1   3   4     2710.06     2949.87     33.11 o 
   2   3   4      140.76      158.83      3.32 o 
   3   3   4        7.61        7.33      0.67 o 
   4   3   4        0.02       -0.02      0.82 o 
   5   3   4        0.71        0.51      0.97 o 
   6   3   4       31.97       28.09      1.89 o 
   7   3   4      198.86      205.17      2.96 o 
   8   3   4        0.31       -0.51      1.44 o 
  -9   4   4        6.49        5.65      1.67 o 
  -8   4   4       40.92       45.64      2.43 o 
  -7   4   4       70.16       68.65      1.61 o 
  -6   4   4      121.83      120.74      2.97 o 
  -5   4   4       40.57       37.43      1.05 o 
  -4   4   4      752.29      813.89      6.12 o 
  -3   4   4       81.75       86.15      1.36 o 
  -2   4   4       31.25       33.74      0.68 o 
  -1   4   4      419.27      385.51     11.42 o 
   0   4   4      800.92      847.35     14.52 o 
   1   4   4       10.03       12.34      0.43 o 
   2   4   4        0.02        0.10      0.47 o 
   3   4   4       61.73       60.66      2.19 o 
   4   4   4        4.41        2.63      0.86 o 
   5   4   4      358.42      325.40      4.09 o 
   6   4   4       43.57       34.37      1.91 o 
   7   4   4      129.32      123.36      2.61 o 
   8   4   4       33.90       33.30      2.29 o 
  -9   5   4        8.59        7.38      1.74 o 
  -8   5   4       32.52       32.37      2.37 o 
  -7   5   4      118.62      121.07      2.21 o 
  -6   5   4      169.54      169.86      2.24 o 
  -5   5   4      220.82      229.08      3.04 o 
  -4   5   4      619.71      671.93      7.35 o 
  -3   5   4      148.66      152.19      2.52 o 
  -2   5   4       29.93       28.07      0.86 o 
  -1   5   4        2.37        2.00      0.48 o 
   0   5   4       11.40       11.41      0.52 o 
   1   5   4       24.94       16.02      0.62 o 
   2   5   4      106.24      124.81      2.52 o 
   3   5   4        0.78        0.71      0.75 o 
   4   5   4        4.78        3.83      0.87 o 
   5   5   4       21.65       17.45      1.29 o 
   6   5   4       28.00       27.49      1.74 o 
   7   5   4       73.27       69.37      2.37 o 
  -9   6   4        2.98        3.80      1.72 o 
  -8   6   4       51.58       54.05      2.60 o 
  -7   6   4        8.85        8.61      1.23 o 
  -6   6   4       37.34       40.02      1.42 o 
  -5   6   4        8.02        8.59      0.74 o 
  -4   6   4      100.21      106.78      1.28 o 
  -3   6   4       29.31       22.54      1.00 o 
  -2   6   4        6.78        4.45      0.56 o 
  -1   6   4        1.43        1.43      0.55 o 
   0   6   4       98.04      103.00      2.21 o 
   1   6   4       23.91       23.18      0.91 o 
   2   6   4        2.22        2.69      0.62 o 
   3   6   4       11.08        9.63      0.96 o 
   4   6   4        2.41        1.47      0.90 o 
   5   6   4       80.68       70.61      2.03 o 
   6   6   4       62.89       55.13      2.08 o 
   7   6   4        0.14       -0.17      1.35 o 
  -9   7   4        5.21        6.91      1.86 o 
  -8   7   4       15.16       14.38      1.79 o 
  -7   7   4        0.51       -1.16      1.16 o 
  -6   7   4        0.18       -0.47      1.07 o 
  -5   7   4       25.38       23.75      0.96 o 
  -4   7   4       33.53       35.78      0.93 o 
  -3   7   4        2.51        1.28      0.68 o 
  -2   7   4       44.62       45.56      1.68 o 
  -1   7   4      142.56      140.87      2.54 o 
   0   7   4        0.01        1.08      0.54 o 
   1   7   4       14.23       12.24      0.74 o 
   2   7   4        0.02       -0.08      0.65 o 
   3   7   4        4.73        6.34      1.72 o 
   4   7   4        9.69        8.33      1.12 o 
   5   7   4       14.47       12.16      1.27 o 
   6   7   4        5.83        6.30      1.31 o 
   7   7   4        0.49       -1.55      1.69 o 
  -8   8   4        0.03       -0.77      1.59 o 
  -7   8   4       51.60       56.31      2.58 o 
  -6   8   4       12.76       14.42      1.39 o 
  -5   8   4        3.53        4.70      0.91 o 
  -4   8   4        6.16        6.38      0.68 o 
  -3   8   4        9.38        8.82      0.79 o 
  -2   8   4       60.43       60.84      1.71 o 
  -1   8   4      421.32      422.58      7.41 o 
   0   8   4      291.42      272.01      5.73 o 
   1   8   4      315.10      304.04      5.87 o 
   2   8   4       21.24       19.29      1.06 o 
   3   8   4        0.05       -0.49      0.86 o 
   4   8   4        0.57        0.57      1.06 o 
   5   8   4       19.64       21.00      1.41 o 
   6   8   4       56.72       68.89      2.82 o 
   7   8   4       21.97       25.39      2.19 o 
  -8   9   4       13.01       14.00      1.94 o 
  -7   9   4        0.79       -0.24      1.55 o 
  -6   9   4      124.39      123.46      6.61 o 
  -5   9   4      431.61      410.52     12.32 o 
  -4   9   4       70.26       68.18      1.92 o 
  -3   9   4       61.88       56.86      2.00 o 
  -2   9   4        0.41        0.40      0.66 o 
  -1   9   4       33.17       29.94      1.45 o 
   0   9   4     1642.65     1636.35     18.39 o 
   1   9   4     2919.12     2873.00     22.89 o 
   2   9   4      186.07      177.21      1.88 o 
   3   9   4       79.24       74.70      1.75 o 
   4   9   4        0.64       -1.08      1.08 o 
   5   9   4       18.85       19.36      1.79 o 
   6   9   4        2.43        4.21      1.75 o 
  -8  10   4        1.68        1.06      1.80 o 
  -7  10   4       74.79       75.00      3.00 o 
  -6  10   4       20.62       22.16      1.86 o 
  -5  10   4       71.54       72.65      3.83 o 
  -4  10   4       19.39       17.10      1.85 o 
  -3  10   4      150.48      130.61      4.21 o 
  -2  10   4       21.82       19.17      1.21 o 
  -1  10   4       18.68       18.04      1.59 o 
   0  10   4     1176.03     1182.71     11.64 o 
   1  10   4      166.22      168.15      3.63 o 
   2  10   4        1.46       -0.55      0.86 o 
   3  10   4       70.59       69.43      2.05 o 
   4  10   4       15.78       15.99      1.69 o 
   5  10   4        0.35        0.42      1.56 o 
   6  10   4      206.70      245.32      4.14 o 
  -7  11   4        7.75        8.07      1.87 o 
  -6  11   4       16.22       15.80      1.83 o 
  -5  11   4       54.93       43.05      2.53 o 
  -4  11   4       21.57       23.02      1.37 o 
  -3  11   4       13.97       10.57      1.10 o 
  -2  11   4       10.07        9.27      1.17 o 
  -1  11   4       15.35       12.89      1.23 o 
   0  11   4      277.27      280.39      4.28 o 
   1  11   4      652.90      644.14      7.35 o 
   2  11   4        7.17        6.14      1.20 o 
   3  11   4       12.61       13.37      1.35 o 
   4  11   4       14.46       14.99      1.75 o 
   5  11   4       11.56       13.40      2.29 o 
  -6  12   4        5.18        6.48      1.39 o 
  -5  12   4        0.00       -0.55      1.21 o 
  -4  12   4        1.43        1.12      1.21 o 
  -3  12   4       12.74        8.71      2.23 o 
  -2  12   4       24.02       20.96      1.39 o 
  -1  12   4       22.22       21.72      1.38 o 
   0  12   4       45.02       44.47      1.92 o 
   1  12   4       19.53       19.38      1.39 o 
   2  12   4        5.78        5.83      1.25 o 
   3  12   4        5.78        3.34      1.29 o 
   4  12   4        5.87        6.01      1.73 o 
   5  12   4        0.00       -0.38      1.73 o 
  -6  13   4        0.87        0.16      1.39 o 
  -5  13   4       23.22       23.85      1.64 o 
  -4  13   4        1.00        1.86      1.25 o 
  -3  13   4       10.33       11.58      2.98 o 
  -2  13   4        6.66        7.00      1.26 o 
  -1  13   4       23.00       23.57      1.60 o 
   0  13   4       20.28       17.96      1.42 o 
   1  13   4       26.43       28.43      2.08 o 
   2  13   4       15.25       14.56      1.43 o 
   3  13   4        1.30        1.86      1.34 o 
   4  13   4        3.42        1.22      1.71 o 
  -5  14   4        3.96        3.62      1.45 o 
  -4  14   4       19.26       22.87      1.63 o 
  -3  14   4        3.24        2.79      1.33 o 
  -2  14   4        1.84        2.18      1.30 o 
  -1  14   4        6.21        7.87      1.36 o 
   0  14   4        9.01        8.25      1.37 o 
   1  14   4        2.58        1.80      1.30 o 
   2  14   4        1.78        1.87      1.37 o 
   3  14   4        4.41        3.16      1.46 o 
  -3  15   4        5.07        4.43      1.43 o 
  -2  15   4        0.71       -0.60      1.34 o 
  -1  15   4        1.85        3.35      1.41 o 
   0  15   4       41.15       58.69      2.37 o 
   1  15   4       36.20       47.70      2.32 o 
 -10   1   5        4.05        1.80      2.61 o 
  -9   1   5        0.25        0.98      2.29 o 
  -8   1   5        2.12        1.20      1.31 o 
  -7   1   5       46.30       49.99      1.85 o 
  -6   1   5       51.14       54.99      1.14 o 
  -5   1   5       89.79       93.08      1.08 o 
  -4   1   5       34.64       40.93      0.78 o 
  -3   1   5       12.00       14.27      1.01 o 
  -2   1   5      900.76      922.98      9.13 o 
  -1   1   5     3735.02     3830.88     34.77 o 
   0   1   5      765.14      753.61      4.91 o 
   1   1   5        0.71        1.09      0.34 o 
   2   1   5        3.22        2.40      0.51 o 
   3   1   5        4.94        4.70      0.64 o 
   4   1   5        0.00        0.14      0.76 o 
   5   1   5      355.86      364.50      5.57 o 
   6   1   5        7.33        5.91      1.54 o 
   7   1   5       23.82       19.30      1.58 o 
 -10   2   5        7.49        8.22      2.83 o 
  -9   2   5       61.19       59.88      3.92 o 
  -8   2   5        6.87        5.93      1.52 o 
  -7   2   5      123.67      130.83      3.03 o 
  -6   2   5       68.26       66.12      1.63 o 
  -5   2   5      227.74      245.52      2.09 o 
  -4   2   5      330.99      334.36      2.31 o 
  -3   2   5      235.47      236.73      1.15 o 
  -2   2   5       60.29       64.12      0.76 o 
  -1   2   5       24.25       23.15      0.62 o 
   0   2   5      348.79      364.89      3.55 o 
   1   2   5       56.47       62.64      0.82 o 
   2   2   5       60.79       73.31      0.95 o 
   3   2   5      111.81      105.02      1.19 o 
   4   2   5      269.92      246.91      2.06 o 
   5   2   5      652.22      657.52      6.76 o 
   6   2   5       30.58       33.31      1.66 o 
   7   2   5       10.92        9.78      1.47 o 
 -10   3   5       32.55       35.33      4.14 o 
  -9   3   5        0.44        1.42      2.40 o 
  -8   3   5       33.38       31.82      2.30 o 
  -7   3   5       71.85       72.71      3.09 o 
  -6   3   5       50.89       48.77      1.83 o 
  -5   3   5       57.13       62.34      1.28 o 
  -4   3   5      184.63      191.23      1.19 o 
  -3   3   5       18.01       19.82      0.56 o 
  -2   3   5        1.40        0.06      0.50 o 
  -1   3   5     1197.36     1297.22     17.67 o 
   0   3   5     2914.23     3329.42     27.55 o 
   1   3   5       85.42       91.22      1.41 o 
   2   3   5       24.11       27.02      0.89 o 
   3   3   5        0.49        0.66      0.76 o 
   4   3   5        7.46        8.61      0.88 o 
   5   3   5      300.44      295.08      3.60 o 
   6   3   5        0.42        0.08      1.19 o 
   7   3   5       21.48       18.47      1.58 o 
 -10   4   5       20.62       21.83      3.16 o 
  -9   4   5        0.00        0.11      2.34 o 
  -8   4   5        5.88        3.39      1.45 o 
  -7   4   5        0.02        0.35      1.06 o 
  -6   4   5       69.08       68.56      1.55 o 
  -5   4   5      355.51      376.36      4.08 o 
  -4   4   5        6.12        7.51      0.59 o 
  -3   4   5       35.83       32.54      1.00 o 
  -2   4   5      279.80      298.70      4.43 o 
  -1   4   5        6.86        5.19      0.38 o 
   0   4   5        4.23        7.19      0.47 o 
   1   4   5       16.70       18.57      0.71 o 
   2   4   5       31.67       35.69      1.09 o 
   3   4   5       40.99       37.54      1.34 o 
   4   4   5        0.00       -0.42      0.90 o 
   5   4   5        0.23       -0.48      1.08 o 
   6   4   5        2.16        2.46      1.21 o 
   7   4   5        1.63        1.39      1.62 o 
  -9   5   5        0.00       -0.33      2.40 o 
  -8   5   5       63.26       63.03      2.63 o 
  -7   5   5       18.64       18.25      1.30 o 
  -6   5   5      279.93      271.89      8.11 o 
  -5   5   5       66.43       64.54      1.29 o 
  -4   5   5        0.14       -0.17      0.55 o 
  -3   5   5       99.23       96.06      1.56 o 
  -2   5   5      611.84      641.44      9.76 o 
  -1   5   5      210.39      198.41      4.46 o 
   0   5   5      207.37      271.55      4.99 o 
   1   5   5       10.86       13.81      0.52 o 
   2   5   5        5.03        5.21      0.70 o 
   3   5   5        2.24        2.70      0.81 o 
   4   5   5        0.78        0.44      0.91 o 
   5   5   5       41.70       39.37      1.85 o 
   6   5   5        3.25        3.47      1.28 o 
   7   5   5        1.70        0.93      1.71 o 
  -9   6   5        0.17       -0.22      2.50 o 
  -8   6   5       30.52       25.94      3.84 o 
  -7   6   5        4.88        2.95      1.17 o 
  -6   6   5       66.46       69.43      3.34 o 
  -5   6   5       32.90       38.45      1.46 o 
  -4   6   5       23.29       27.88      1.43 o 
  -3   6   5       81.17       76.26      1.26 o 
  -2   6   5        5.87        4.36      0.56 o 
  -1   6   5       71.81       72.98      1.81 o 
   0   6   5        0.41        0.44      0.58 o 
   1   6   5       27.43       27.19      0.88 o 
   2   6   5        0.82        0.74      0.71 o 
   3   6   5       60.95       45.98      1.20 o 
   4   6   5       16.00       10.53      1.02 o 
   5   6   5       27.79       27.01      1.71 o 
   6   6   5        2.20        1.83      1.57 o 
   7   6   5        0.51        0.32      1.73 o 
  -9   7   5        0.57       -0.54      2.56 o 
  -8   7   5       10.09       10.10      1.69 o 
  -7   7   5       73.87       74.68      3.86 o 
  -6   7   5       16.76       16.44      1.12 o 
  -5   7   5       28.70       30.01      1.15 o 
  -4   7   5       15.79       14.19      0.82 o 
  -3   7   5       14.42       15.30      0.83 o 
  -2   7   5      569.45      533.28      9.66 o 
  -1   7   5     1061.71     1044.51     24.03 o 
   0   7   5       26.66       24.81      1.13 o 
   1   7   5       27.46       26.64      1.29 o 
   2   7   5        7.50        7.64      1.05 o 
   3   7   5        5.14        4.02      0.90 o 
   4   7   5       27.33       27.03      1.74 o 
   5   7   5        0.19       -0.13      1.44 o 
   6   7   5        0.16       -0.13      1.58 o 
  -8   8   5       12.43       13.21      1.84 o 
  -7   8   5       36.74       37.56      2.02 o 
  -6   8   5       22.10       19.78      1.15 o 
  -5   8   5       47.06       43.29      2.29 o 
  -4   8   5       26.42       23.58      1.25 o 
  -3   8   5      137.52      136.20      2.62 o 
  -2   8   5       92.67      101.00      1.70 o 
  -1   8   5       30.67       33.36      1.35 o 
   0   8   5       23.31       23.70      1.16 o 
   1   8   5       20.14       17.14      0.83 o 
   2   8   5       11.92       11.78      1.37 o 
   3   8   5        7.45        5.37      1.03 o 
   4   8   5      174.02      157.26      3.05 o 
   5   8   5       47.83       43.42      2.46 o 
   6   8   5        9.16        6.35      1.79 o 
  -8   9   5        0.01        0.38      1.68 o 
  -7   9   5        4.95        4.91      1.59 o 
  -6   9   5        3.46        3.17      1.50 o 
  -5   9   5        0.17        0.97      1.00 o 
  -4   9   5        2.54        3.80      0.93 o 
  -3   9   5        2.18        2.69      0.90 o 
  -2   9   5      117.99      117.43      1.59 o 
  -1   9   5      595.95      584.51      9.90 o 
   0   9   5       70.95       76.85      1.73 o 
   1   9   5        0.05       -0.46      0.90 o 
   2   9   5       14.40       14.10      1.22 o 
   3   9   5        4.35        3.45      1.40 o 
   4   9   5        0.50        0.26      1.44 o 
   5   9   5       24.78       18.94      1.88 o 
   6   9   5        1.50        1.84      1.77 o 
  -8  10   5        0.21       -0.49      1.76 o 
  -7  10   5        1.13        0.79      1.63 o 
  -6  10   5        0.16        0.24      1.50 o 
  -5  10   5        7.76        7.26      2.14 o 
  -4  10   5        1.59        1.18      0.94 o 
  -3  10   5       25.43       22.55      1.23 o 
  -2  10   5       78.73       72.72      2.89 o 
  -1  10   5       56.29       58.71      2.00 o 
   0  10   5        4.26        5.48      0.99 o 
   1  10   5       85.42       86.07      2.04 o 
   2  10   5       21.79       21.53      1.35 o 
   3  10   5        1.08        0.02      1.40 o 
   4  10   5       29.40       41.17      3.84 o 
   5  10   5        3.03        4.59      1.71 o 
  -7  11   5       12.21       13.17      1.92 o 
  -6  11   5       75.21       69.68      4.52 o 
  -5  11   5        9.02       17.20      3.91 o 
  -4  11   5        1.13        0.86      1.01 o 
  -3  11   5       66.82       63.67      1.94 o 
  -2  11   5      412.21      419.58      9.75 o 
  -1  11   5      207.89      210.93      4.03 o 
   0  11   5      173.35      168.02      2.45 o 
   1  11   5       28.46       27.58      1.92 o 
   2  11   5       10.65       10.80      1.28 o 
   3  11   5        1.17        1.06      1.50 o 
   4  11   5        9.20       10.29      1.75 o 
   5  11   5        0.84       -0.93      2.37 o 
  -6  12   5        7.73        8.20      1.41 o 
  -5  12   5        9.72       12.44      1.38 o 
  -4  12   5        1.70        2.92      1.34 o 
  -3  12   5        0.26       -0.95      1.22 o 
  -2  12   5      116.91      119.30      2.92 o 
  -1  12   5       15.40       15.23      1.33 o 
   0  12   5       14.35       13.47      1.31 o 
   1  12   5        0.01       -0.80      1.16 o 
   2  12   5        0.41        1.74      1.23 o 
   3  12   5       38.36       47.40      2.14 o 
   4  12   5      192.58      215.54      4.06 o 
  -6  13   5        0.18       -1.03      1.37 o 
  -5  13   5        2.20        1.68      1.33 o 
  -4  13   5        3.46        6.38      2.19 o 
  -3  13   5        4.32        1.99      1.36 o 
  -2  13   5       10.31        7.25      1.27 o 
  -1  13   5       16.57       15.38      1.41 o 
   0  13   5        0.16        0.38      1.21 o 
   1  13   5        2.08        0.66      1.24 o 
   2  13   5        5.48        4.90      1.39 o 
   3  13   5        3.09        1.96      1.42 o 
  -4  14   5        9.47        9.05      1.91 o 
  -3  14   5       11.25       10.60      2.07 o 
  -2  14   5        1.05        2.82      1.32 o 
  -1  14   5        6.16        5.96      1.37 o 
   0  14   5        0.02       -1.27      1.27 o 
   1  14   5        0.10       -1.30      1.30 o 
   2  14   5        8.10        5.31      1.47 o 
  -3  15   5       11.01       11.88      1.56 o 
  -2  15   5       32.86       44.55      6.58 o 
  -1  15   5       12.66       12.67      1.58 o 
   0  15   5       32.96       40.54      2.27 o 
 -10   0   6       19.18       17.15      2.88 o 
  -8   0   6        0.01       -0.11      1.96 o 
  -7   0   6       90.26       86.87      2.34 o 
  -6   0   6        4.97        5.19      0.96 o 
  -5   0   6      344.59      335.07     15.12 o 
  -4   0   6      149.50      154.49      4.19 o 
  -3   0   6      105.87       92.39      1.20 o 
  -2   0   6     1151.62     1118.75     16.19 o 
  -1   0   6       40.24       52.15      1.18 o 
   0   0   6       27.89       28.34      0.80 o 
   1   0   6      695.49      677.02     11.06 o 
   2   0   6     1104.69     1076.62      6.51 o 
   3   0   6     2186.39     2148.16      5.76 o 
   4   0   6       30.64       33.82      3.97 o 
   5   0   6       43.16       49.63      4.86 o 
   6   0   6        0.27       -0.87      2.12 o 
   7   0   6       76.54       87.15      4.35 o 
 -10   1   6       15.55       16.28      2.94 o 
  -9   1   6       29.34       29.56      3.48 o 
  -8   1   6       32.81       33.26      2.31 o 
  -7   1   6        0.71        0.12      0.82 o 
  -6   1   6       78.65       80.61      1.84 o 
  -5   1   6        6.75        8.06      0.56 o 
  -4   1   6      193.25      181.37     13.31 o 
  -3   1   6     2681.81     2806.50     18.14 o 
  -2   1   6      188.59      181.41      1.55 o 
  -1   1   6      607.38      660.78      5.36 o 
   0   1   6        2.90        2.75      0.37 o 
   1   1   6        0.06       -0.07      0.46 o 
   2   1   6       87.33       84.21      1.17 o 
   3   1   6     2503.48     2451.59     26.86 o 
   4   1   6       16.66       16.66      1.79 o 
   5   1   6      116.43      118.65      3.70 o 
   6   1   6        9.68       11.91      1.38 o 
   7   1   6        0.25       -1.47      1.69 o 
 -10   2   6        0.00       -2.40      2.56 o 
  -9   2   6       48.65       50.19      3.81 o 
  -8   2   6       29.07       24.71      1.91 o 
  -7   2   6       51.69       54.36      1.55 o 
  -6   2   6      482.74      515.68      7.43 o 
  -5   2   6       22.80       22.58      1.05 o 
  -4   2   6       56.62       62.12      0.80 o 
  -3   2   6       53.72       52.09      0.78 o 
  -2   2   6       20.22       19.15      0.66 o 
  -1   2   6      272.99      294.65      3.74 o 
   0   2   6        2.51        1.83      0.45 o 
   1   2   6        4.84        8.81      0.44 o 
   2   2   6        7.59        6.61      0.64 o 
   3   2   6      187.00      176.81      1.91 o 
   4   2   6        1.01        2.10      0.77 o 
   5   2   6       26.06       26.34      1.70 o 
   6   2   6        0.22       -0.70      1.21 o 
   7   2   6        1.13        0.89      1.73 o 
 -10   3   6       17.26       16.28      2.94 o 
  -9   3   6        0.06       -1.09      2.29 o 
  -8   3   6       24.49       21.92      1.72 o 
  -7   3   6       75.63       80.88      6.64 o 
  -6   3   6       14.84       16.01      1.24 o 
  -5   3   6      174.90      180.77      1.48 o 
  -4   3   6      220.91      225.92      1.94 o 
  -3   3   6      345.82      302.75      5.98 o 
  -2   3   6      220.88      205.19      2.84 o 
  -1   3   6      109.82      125.29      1.85 o 
   0   3   6       14.91       14.94      0.67 o 
   1   3   6        1.04        0.88      0.43 o 
   2   3   6       49.23       48.55      1.23 o 
   3   3   6        0.13       -0.45      0.81 o 
   4   3   6       94.08       79.94      1.56 o 
   5   3   6       96.91       94.87      1.88 o 
   6   3   6       25.11       22.17      1.51 o 
   7   3   6        5.00        2.56      1.77 o 
  -9   4   6      153.67      155.08      4.90 o 
  -8   4   6       79.67       70.75      2.08 o 
  -7   4   6        2.61        2.43      0.97 o 
  -6   4   6     1178.20     1207.03     13.92 o 
  -5   4   6       37.10       37.12      1.09 o 
  -4   4   6        3.10        1.86      0.55 o 
  -3   4   6      204.25      203.58      6.15 o 
  -2   4   6      260.22      264.41      3.07 o 
  -1   4   6       24.32       30.26      0.86 o 
   0   4   6       91.27       88.98      1.46 o 
   1   4   6       13.76       13.12      0.70 o 
   2   4   6      143.48      132.91      2.70 o 
   3   4   6       18.76       21.39      1.01 o 
   4   4   6        0.15       -0.99      0.99 o 
   5   4   6        6.28        4.58      1.38 o 
   6   4   6        0.45       -2.22      2.22 o 
   7   4   6        7.56        5.59      1.87 o 
  -9   5   6        0.24       -0.27      2.40 o 
  -8   5   6      161.56      160.11      3.37 o 
  -7   5   6        0.06       -0.22      1.05 o 
  -6   5   6       18.92       17.24      1.78 o 
  -5   5   6      149.66      157.51      1.55 o 
  -4   5   6       34.04       31.32      0.90 o 
  -3   5   6        0.24        0.29      0.49 o 
  -2   5   6      897.33      898.85     16.02 o 
  -1   5   6       86.81       87.86      2.14 o 
   0   5   6       24.51       26.93      0.89 o 
   1   5   6        2.48        3.49      0.80 o 
   2   5   6        1.89        1.72      0.72 o 
   3   5   6       36.23       22.78      1.29 o 
   4   5   6      133.64      101.41      1.99 o 
   5   5   6       13.00       12.35      2.12 o 
   6   5   6        3.41        1.47      1.62 o 
  -9   6   6       10.33        5.66      2.67 o 
  -8   6   6       41.93       46.78      4.16 o 
  -7   6   6       41.75       48.48      2.77 o 
  -6   6   6       57.38       54.69      2.23 o 
  -5   6   6      123.69      124.63      4.01 o 
  -4   6   6       20.22       19.63      0.95 o 
  -3   6   6       74.14       70.95      1.41 o 
  -2   6   6       11.31       11.32      0.62 o 
  -1   6   6       22.56       20.49      1.25 o 
   0   6   6        0.05        0.05      0.57 o 
   1   6   6      113.18      111.76      1.49 o 
   2   6   6       55.96       53.26      1.37 o 
   3   6   6      235.52      196.54      3.32 o 
   4   6   6       23.07       19.89      1.67 o 
   5   6   6        8.32        8.54      1.58 o 
   6   6   6        1.69        0.90      1.65 o 
  -9   7   6        1.53        5.39      2.67 o 
  -8   7   6       37.17       37.47      2.56 o 
  -7   7   6       25.99       24.02      2.44 o 
  -6   7   6        4.63        5.21      0.98 o 
  -5   7   6       11.38       11.39      0.95 o 
  -4   7   6      283.61      284.20      4.13 o 
  -3   7   6      549.66      539.86      7.41 o 
  -2   7   6      253.16      239.37      4.86 o 
  -1   7   6      178.29      170.74      3.54 o 
   0   7   6        8.22        7.43      0.74 o 
   1   7   6        0.00       -0.02      0.80 o 
   2   7   6       17.70       17.52      1.45 o 
   3   7   6      344.15      314.68      8.44 o 
   4   7   6        2.61        1.58      1.42 o 
   5   7   6       26.27       22.84      1.88 o 
   6   7   6        2.81        3.82      1.77 o 
  -8   8   6       28.91       27.78      3.18 o 
  -7   8   6      100.87      100.00      2.88 o 
  -6   8   6        1.41        2.29      1.05 o 
  -5   8   6       23.39       21.73      1.68 o 
  -4   8   6        3.24        3.21      0.87 o 
  -3   8   6        1.32        1.15      0.72 o 
  -2   8   6      171.48      167.41      3.24 o 
  -1   8   6      867.80      859.56     15.55 o 
   0   8   6        5.10        4.63      0.78 o 
   1   8   6       28.27       29.12      1.29 o 
   2   8   6       10.14        8.70      1.19 o 
   3   8   6       47.01       45.14      2.26 o 
   4   8   6        0.63        0.03      1.42 o 
   5   8   6        2.70        0.23      1.59 o 
   6   8   6        9.41        7.99      1.88 o 
  -8   9   6       33.53       33.23      2.46 o 
  -7   9   6        0.20       -0.14      1.50 o 
  -6   9   6        1.18        2.75      1.35 o 
  -5   9   6        0.46        1.34      0.92 o 
  -4   9   6        0.29        0.35      0.88 o 
  -3   9   6        1.68        1.73      0.87 o 
  -2   9   6      128.35      123.70      3.35 o 
  -1   9   6      969.76      978.92     22.71 o 
   0   9   6        1.26        0.94      0.89 o 
   1   9   6        1.24        0.77      0.92 o 
   2   9   6       16.82       15.37      1.55 o 
   3   9   6        0.68       -0.43      1.37 o 
   4   9   6      133.27      144.15      4.35 o 
   5   9   6       96.43      104.29      3.16 o 
  -8  10   6       11.26       11.10      2.88 o 
  -7  10   6       15.31        7.87      1.75 o 
  -6  10   6        0.57        0.96      1.16 o 
  -5  10   6      109.20      103.11      4.78 o 
  -4  10   6        2.58        3.97      2.00 o 
  -3  10   6      189.59      190.92      5.52 o 
  -2  10   6      217.56      218.84      5.28 o 
  -1  10   6      508.95      520.63     11.06 o 
   0  10   6        1.25        0.84      1.04 o 
   1  10   6       59.86       55.65      1.93 o 
   2  10   6       39.19       34.92      1.99 o 
   3  10   6       11.34       10.11      1.61 o 
   4  10   6       27.20       28.43      2.24 o 
   5  10   6        0.46       -0.37      1.73 o 
  -7  11   6        0.12        0.09      1.70 o 
  -6  11   6        8.76        6.04      1.30 o 
  -5  11   6        9.15       14.05      4.85 o 
  -4  11   6       13.48       13.33      1.88 o 
  -3  11   6       12.68       11.31      1.12 o 
  -2  11   6      273.97      283.70      8.24 o 
  -1  11   6      137.59      135.31      3.06 o 
   0  11   6       52.22       50.69      1.94 o 
   1  11   6        1.50        1.34      1.15 o 
   2  11   6        3.78        3.34      1.23 o 
   3  11   6        0.03       -0.49      1.71 o 
   4  11   6       36.81       47.19      4.63 o 
  -6  12   6        1.78        1.61      1.33 o 
  -5  12   6        3.53        4.07      1.27 o 
  -4  12   6       22.28       25.35      1.63 o 
  -3  12   6        2.29        2.68      1.08 o 
  -2  12   6        1.93        1.34      1.55 o 
  -1  12   6       15.10       15.31      1.68 o 
   0  12   6        3.12        3.80      1.20 o 
   1  12   6       13.82       15.65      1.41 o 
   2  12   6        6.88        7.46      1.37 o 
   3  12   6        6.19        6.81      1.74 o 
  -5  13   6       24.50       26.03      1.78 o 
  -4  13   6       68.47       81.26      2.00 o 
  -3  13   6       21.25       23.03      1.39 o 
  -2  13   6      156.04      164.42      5.65 o 
  -1  13   6        1.23        0.72      1.22 o 
   0  13   6        0.17        0.37      1.24 o 
   1  13   6        0.46       -0.30      1.27 o 
   2  13   6        0.43       -0.14      1.35 o 
  -4  14   6        0.29        0.20      1.35 o 
  -3  14   6       17.83       17.49      1.41 o 
  -2  14   6        2.00        3.63      1.37 o 
  -1  14   6       19.72       22.59      1.63 o 
   0  14   6        3.38        2.45      1.36 o 
   1  14   6        5.35        5.10      1.45 o 
 -10   1   7        0.72        1.63      2.56 o 
  -9   1   7        2.14        4.52      2.34 o 
  -8   1   7        2.51        1.05      1.14 o 
  -7   1   7        6.32        7.13      1.06 o 
  -6   1   7       54.97       56.44      1.26 o 
  -5   1   7       60.85       55.74      1.27 o 
  -4   1   7       44.31       48.69      1.34 o 
  -3   1   7       19.07       19.58      0.65 o 
  -2   1   7        7.16        9.37      0.60 o 
  -1   1   7       14.06       14.97      0.56 o 
   0   1   7       83.84       77.31      0.82 o 
   1   1   7      525.31      514.78      6.09 o 
   2   1   7        5.19        3.99      0.82 o 
   3   1   7      350.66      347.68      1.91 o 
   4   1   7       43.51       46.02      1.88 o 
   5   1   7        0.00        2.39      2.25 o 
   6   1   7        0.04        0.76      1.62 o 
 -10   2   7        2.20        2.23      2.67 o 
  -9   2   7        7.27        6.48      2.40 o 
  -8   2   7       85.72       88.90      2.58 o 
  -7   2   7        3.05        4.78      1.29 o 
  -6   2   7        6.27        5.52      0.75 o 
  -5   2   7      114.41      115.54      1.30 o 
  -4   2   7      376.31      357.28      7.90 o 
  -3   2   7      209.35      222.89      2.14 o 
  -2   2   7      196.97      238.89      3.27 o 
  -1   2   7      334.16      346.73      2.65 o 
   0   2   7      115.75      105.89      1.03 o 
   1   2   7      115.58      112.15      1.46 o 
   2   2   7       29.74       28.98      1.56 o 
   3   2   7       59.66       60.73      1.26 o 
   4   2   7       14.09       15.27      1.31 o 
   5   2   7      171.14      177.58      6.10 o 
   6   2   7       20.73       22.81      1.98 o 
 -10   3   7        0.75        1.47      2.61 o 
  -9   3   7        8.49        6.70      2.45 o 
  -8   3   7       25.24       19.61      1.69 o 
  -7   3   7        9.62        8.05      1.01 o 
  -6   3   7       28.21       29.94      1.43 o 
  -5   3   7        3.66        3.53      0.67 o 
  -4   3   7        7.38        7.08      0.50 o 
  -3   3   7      112.67      113.48      1.25 o 
  -2   3   7       34.66       39.22      1.16 o 
  -1   3   7        2.74        2.91      0.51 o 
   0   3   7        3.39        2.89      0.69 o 
   1   3   7      183.35      184.70      2.83 o 
   2   3   7        0.38       -0.23      0.87 o 
   3   3   7      188.01      184.43      1.98 o 
   4   3   7       15.96       17.64      1.64 o 
   5   3   7        3.46        6.26      2.91 o 
   6   3   7        0.84       -0.92      1.62 o 
  -9   4   7        0.21       -0.60      2.34 o 
  -8   4   7       60.43       52.50      2.34 o 
  -7   4   7       76.58       75.82      1.80 o 
  -6   4   7       52.77       51.90      1.57 o 
  -5   4   7       49.88       48.33      1.14 o 
  -4   4   7       42.51       38.77      1.13 o 
  -3   4   7        7.09        9.45      1.05 o 
  -2   4   7      509.06      561.47      7.65 o 
  -1   4   7      178.43      181.28      2.34 o 
   0   4   7       64.31       65.20      1.56 o 
   1   4   7        5.07        4.09      0.83 o 
   2   4   7        2.02        1.27      0.68 o 
   3   4   7        0.04       -0.47      0.79 o 
   4   4   7        0.37        1.58      1.09 o 
   5   4   7       19.20       21.39      3.25 o 
   6   4   7       19.11       15.65      1.92 o 
  -9   5   7       26.42       24.33      2.94 o 
  -8   5   7       20.60       22.03      1.76 o 
  -7   5   7      112.94      108.77      4.07 o 
  -6   5   7       59.81       59.66      1.64 o 
  -5   5   7      194.86      190.83      1.84 o 
  -4   5   7        7.00        7.65      0.54 o 
  -3   5   7       63.78       61.99      1.72 o 
  -2   5   7       39.59       43.19      1.98 o 
  -1   5   7        1.39        2.07      0.53 o 
   0   5   7       74.77       68.74      1.56 o 
   1   5   7      150.55      149.85      2.82 o 
   2   5   7        5.28        1.97      1.03 o 
   3   5   7       35.23       32.19      1.77 o 
   4   5   7       23.23       16.30      1.46 o 
   5   5   7        1.99        0.16      2.50 o 
   6   5   7        1.50        0.34      1.71 o 
  -9   6   7       42.43       42.24      3.97 o 
  -8   6   7      145.39      132.82      2.98 o 
  -7   6   7        9.81        9.71      1.17 o 
  -6   6   7        0.56       -0.32      0.88 o 
  -5   6   7       14.00       13.69      1.19 o 
  -4   6   7       25.02       23.99      1.07 o 
  -3   6   7      472.33      456.48      4.58 o 
  -2   6   7       93.12      100.85      2.45 o 
  -1   6   7       21.97       19.57      0.97 o 
   0   6   7       41.71       33.91      1.04 o 
   1   6   7        0.07        0.62      1.34 o 
   2   6   7        8.61       13.50      4.23 o 
   3   6   7        0.44       -1.42      1.42 o 
   4   6   7       13.96        5.68      2.51 o 
   5   6   7        4.58        1.86      1.58 o 
   6   6   7        8.97        4.62      1.83 o 
  -9   7   7        4.87        3.27      2.67 o 
  -8   7   7        6.18        4.11      1.60 o 
  -7   7   7       10.54        7.85      1.19 o 
  -6   7   7       40.71       38.75      2.11 o 
  -5   7   7       88.47       88.19      2.92 o 
  -4   7   7        0.01       -0.08      0.78 o 
  -3   7   7      549.86      536.50      9.08 o 
  -2   7   7       27.57       26.38      2.20 o 
  -1   7   7        0.05       -0.15      0.67 o 
   0   7   7        2.05        1.45      0.78 o 
   1   7   7       94.82       87.79      2.81 o 
   2   7   7      444.37      377.77      9.99 o 
   3   7   7       29.47       24.28      3.19 o 
   4   7   7        1.88        0.98      1.46 o 
   5   7   7        1.47        2.28      1.65 o 
  -8   8   7        9.85        8.00      2.61 o 
  -7   8   7       96.50       96.12      3.58 o 
  -6   8   7        3.92        4.48      1.56 o 
  -5   8   7       84.65       91.39      2.77 o 
  -4   8   7      196.70      195.58      4.41 o 
  -3   8   7      570.34      569.80     11.32 o 
  -2   8   7        1.13       -0.43      0.82 o 
  -1   8   7      388.65      375.87      7.62 o 
   0   8   7       11.31        9.10      0.87 o 
   1   8   7       47.82       43.00      3.21 o 
   2   8   7        0.03        0.56      1.29 o 
   3   8   7       20.02       17.85      1.67 o 
   4   8   7        7.58        6.30      1.61 o 
   5   8   7       71.53       68.78      9.61 o 
  -8   9   7        1.60       -1.14      2.50 o 
  -7   9   7        4.77        4.68      1.59 o 
  -6   9   7        0.79        1.62      1.70 o 
  -5   9   7        4.08        6.44      0.98 o 
  -4   9   7        6.22        5.94      1.19 o 
  -3   9   7        0.84        1.35      0.87 o 
  -2   9   7       16.99       17.58      1.17 o 
  -1   9   7       18.35       18.76      1.07 o 
   0   9   7        3.67        1.96      0.91 o 
   1   9   7       95.91       91.19      2.05 o 
   2   9   7       56.62       49.30      2.37 o 
   3   9   7       13.51        8.13      1.59 o 
   4   9   7        0.16       -0.95      1.55 o 
   5   9   7        0.10        0.51      1.73 o 
  -7  10   7       10.75        8.49      2.61 o 
  -6  10   7        1.96        1.50      1.15 o 
  -5  10   7       10.94       12.71      2.27 o 
  -4  10   7       48.11       51.07      2.97 o 
  -3  10   7       16.99       17.95      1.63 o 
  -2  10   7       37.18       32.38      1.51 o 
  -1  10   7       28.34       30.62      1.39 o 
   0  10   7        0.82        0.08      1.05 o 
   1  10   7        0.44       -0.29      1.10 o 
   2  10   7        0.42        0.61      1.77 o 
   3  10   7        3.22        1.12      1.53 o 
   4  10   7        3.52        1.80      1.71 o 
  -7  11   7        0.26       -2.12      2.50 o 
  -6  11   7        0.49       -0.71      1.20 o 
  -5  11   7        1.45        3.31      1.73 o 
  -4  11   7       24.47       23.01      2.71 o 
  -3  11   7      124.77      126.78      2.37 o 
  -2  11   7       60.30       59.58      1.73 o 
  -1  11   7        3.61        1.47      1.43 o 
   0  11   7        4.47        4.12      1.16 o 
   1  11   7      134.89      144.40      3.16 o 
   2  11   7      388.85      436.77      6.26 o 
   3  11   7       59.34       77.88      6.37 o 
  -6  12   7        4.67        4.27      1.37 o 
  -5  12   7       60.94       66.89      6.04 o 
  -4  12   7       39.85       41.68      3.73 o 
  -3  12   7       60.95       66.21      1.86 o 
  -2  12   7       14.99       12.82      1.24 o 
  -1  12   7       48.11       49.49      1.79 o 
   0  12   7        0.28       -0.47      1.17 o 
   1  12   7        3.26        3.06      1.30 o 
   2  12   7        2.12        2.37      1.74 o 
   3  12   7        0.01       -1.61      1.68 o 
  -5  13   7        5.20        5.59      1.39 o 
  -4  13   7       40.89       42.30      5.36 o 
  -3  13   7        0.45        1.42      1.17 o 
  -2  13   7       47.32       45.23      1.91 o 
  -1  13   7        4.33        3.28      1.29 o 
   0  13   7        3.69        1.98      1.33 o 
   1  13   7       24.19       25.89      1.68 o 
   2  13   7      199.32      240.01      7.65 o 
  -3  14   7        0.11        0.16      1.34 o 
  -2  14   7       13.19       18.34      1.73 o 
  -1  14   7       32.08       35.05      2.59 o 
   0  14   7       14.36       12.46      1.54 o 
 -10   0   8       59.93       58.90      4.25 o 
  -9   0   8       29.52       32.39      3.37 o 
  -8   0   8        1.23        1.33      1.39 o 
  -7   0   8      111.75      119.76      2.44 o 
  -6   0   8      184.69      193.13      3.59 o 
  -5   0   8      715.27      760.47      3.64 o 
  -4   0   8      209.42      216.21      2.04 o 
  -3   0   8     1280.58     1323.34     13.44 o 
  -2   0   8        3.78        5.37      0.60 o 
  -1   0   8      100.93       93.46      1.37 o 
   0   0   8      441.30      439.88      5.12 o 
   1   0   8     1555.75     1522.17      9.17 o 
   2   0   8      226.88      226.16      2.46 o 
   3   0   8     1040.76     1039.72     15.33 o 
   4   0   8        0.79        3.94      2.17 o 
   5   0   8        0.21        0.71      2.12 o 
   6   0   8       46.99       49.04      4.03 o 
 -10   1   8        0.36        0.55      1.77 o 
  -9   1   8       11.78        7.35      2.34 o 
  -8   1   8      113.36      112.27      2.19 o 
  -7   1   8       42.09       44.49      1.68 o 
  -6   1   8       89.56       88.47      2.05 o 
  -5   1   8       30.20       30.30      1.46 o 
  -4   1   8        1.42        0.92      0.54 o 
  -3   1   8        5.24        4.59      0.59 o 
  -2   1   8       61.10       64.52      0.80 o 
  -1   1   8        3.86        2.98      0.52 o 
   0   1   8      144.41      149.95      1.23 o 
   1   1   8     3371.05     3333.95     11.50 o 
   2   1   8       82.57       82.36      1.19 o 
   3   1   8       12.48       12.49      1.26 o 
   4   1   8        0.48        2.56      1.21 o 
   5   1   8        7.56        8.95      1.69 o 
   6   1   8        7.21        7.23      1.87 o 
 -10   2   8       13.06       11.49      2.78 o 
  -9   2   8        2.53        0.60      2.23 o 
  -8   2   8        1.51        0.52      1.38 o 
  -7   2   8       17.36       16.09      1.43 o 
  -6   2   8        1.28        0.20      1.07 o 
  -5   2   8       71.72       79.69      1.31 o 
  -4   2   8       55.99       56.91      0.94 o 
  -3   2   8       16.02       17.23      1.73 o 
  -2   2   8       15.87       19.40      0.92 o 
  -1   2   8       15.59       13.45      0.59 o 
   0   2   8        4.00        3.13      0.73 o 
   1   2   8      160.48      153.68      2.61 o 
   2   2   8       68.97       64.93      1.11 o 
   3   2   8       46.82       45.76      1.44 o 
   4   2   8        4.26        9.14      2.61 o 
   5   2   8       17.96       20.34      3.46 o 
   6   2   8        0.62       -0.68      1.82 o 
  -9   3   8       18.36       20.52      2.72 o 
  -8   3   8       54.73       56.30      2.36 o 
  -7   3   8       12.87       11.45      1.40 o 
  -6   3   8       36.68       37.26      1.74 o 
  -5   3   8       50.40       51.60      1.10 o 
  -4   3   8        4.18        4.85      0.44 o 
  -3   3   8        5.13        5.38      0.92 o 
  -2   3   8       16.65       15.39      1.02 o 
  -1   3   8      285.40      275.07      1.74 o 
   0   3   8       17.63       20.81      1.11 o 
   1   3   8        3.04        2.67      0.87 o 
   2   3   8        0.14        1.27      0.94 o 
   3   3   8        4.99        4.70      1.88 o 
   4   3   8        4.52        6.77      2.42 o 
   5   3   8        0.11       -0.73      1.54 o 
   6   3   8       34.04       27.26      3.86 o 
  -9   4   8       28.49       24.98      2.88 o 
  -8   4   8       19.05       16.91      1.62 o 
  -7   4   8       10.90       11.15      1.39 o 
  -6   4   8        4.16        3.57      1.14 o 
  -5   4   8        3.02        3.05      0.71 o 
  -4   4   8      183.85      175.94      6.42 o 
  -3   4   8        3.59        3.67      0.88 o 
  -2   4   8       29.67       29.35      2.02 o 
  -1   4   8        1.42        2.06      0.73 o 
   0   4   8       72.38       74.40      2.46 o 
   1   4   8        4.39        8.57      0.89 o 
   2   4   8        3.78        1.79      0.97 o 
   3   4   8       45.03       40.77      1.65 o 
   4   4   8        1.30        1.75      2.43 o 
   5   4   8       15.82       22.32      7.71 o 
  -9   5   8       11.29        9.53      2.67 o 
  -8   5   8       13.14        9.80      1.54 o 
  -7   5   8       12.02       10.06      1.39 o 
  -6   5   8       25.37       23.66      1.37 o 
  -5   5   8      158.74      157.20      4.46 o 
  -4   5   8      102.97      103.08      1.57 o 
  -3   5   8       50.71       47.95      1.68 o 
  -2   5   8        2.00        4.34      0.98 o 
  -1   5   8        5.90        5.45      0.65 o 
   0   5   8       20.82       12.49      0.97 o 
   1   5   8       30.80       24.33      2.71 o 
   2   5   8       19.85       14.87      1.12 o 
   3   5   8        0.06       -0.99      1.05 o 
   4   5   8        1.32        2.66      1.96 o 
   5   5   8        1.49        2.76      2.24 o 
  -9   6   8       26.05       25.15      3.05 o 
  -8   6   8      107.51      100.84      2.78 o 
  -7   6   8      109.48      107.15      2.47 o 
  -6   6   8      169.10      171.06      3.12 o 
  -5   6   8      148.42      150.58      2.17 o 
  -4   6   8      616.16      619.04      9.95 o 
  -3   6   8      654.85      637.38      8.91 o 
  -2   6   8       84.97       88.57      1.91 o 
  -1   6   8       21.59       19.92      0.87 o 
   0   6   8       88.01       79.75      2.27 o 
   1   6   8      169.46      148.67      1.97 o 
   2   6   8        6.51        3.48      1.05 o 
   3   6   8      120.37      109.67      2.80 o 
   4   6   8        3.45        3.83      1.39 o 
   5   6   8        0.85        2.52      1.50 o 
  -8   7   8        5.58        3.53      1.58 o 
  -7   7   8       12.86       10.05      1.49 o 
  -6   7   8        0.12        1.90      1.15 o 
  -5   7   8       20.75       20.91      1.12 o 
  -4   7   8        7.22        7.25      0.83 o 
  -3   7   8      190.79      192.79      2.63 o 
  -2   7   8        1.71        1.45      0.75 o 
  -1   7   8       50.25       51.13      1.27 o 
   0   7   8       50.75       52.21      1.55 o 
   1   7   8      408.47      367.95      6.86 o 
   2   7   8       13.18        8.50      1.16 o 
   3   7   8        3.14       -0.06      1.90 o 
   4   7   8        0.00       -1.36      1.36 o 
   5   7   8        2.92        5.89      1.64 o 
  -8   8   8        2.00        1.17      1.60 o 
  -7   8   8        3.71        1.47      2.29 o 
  -6   8   8        3.28        5.78      1.48 o 
  -5   8   8        1.41        2.71      1.50 o 
  -4   8   8       75.73       79.80      3.30 o 
  -3   8   8      271.40      270.20      3.79 o 
  -2   8   8        1.36        1.03      0.81 o 
  -1   8   8        0.65        0.72      0.79 o 
   0   8   8        2.79        1.25      0.86 o 
   1   8   8       19.68       18.00      1.20 o 
   2   8   8        0.37       -0.70      1.72 o 
   3   8   8       79.58       59.07      4.87 o 
   4   8   8        0.12       -2.29      2.29 o 
  -8   9   8        3.45        4.84      2.67 o 
  -7   9   8       17.66       14.15      2.67 o 
  -6   9   8       12.10       16.95      4.57 o 
  -5   9   8        0.86        1.61      1.25 o 
  -4   9   8      115.45      117.45      4.64 o 
  -3   9   8       54.99       55.80      1.52 o 
  -2   9   8       33.77       34.80      1.44 o 
  -1   9   8       58.00       61.50      1.49 o 
   0   9   8      164.96      157.30      2.30 o 
   1   9   8        8.10        7.13      1.30 o 
   2   9   8        4.03        2.00      3.79 o 
   3   9   8        1.55       -0.23      1.53 o 
   4   9   8        8.40        9.77      1.84 o 
  -7  10   8        9.76        6.42      2.61 o 
  -6  10   8        1.64        3.22      2.44 o 
  -5  10   8       27.12       29.96      1.75 o 
  -4  10   8       19.24       20.82      2.49 o 
  -3  10   8       22.70       23.45      1.30 o 
  -2  10   8        0.01        0.96      1.17 o 
  -1  10   8       11.03       10.23      1.08 o 
   0  10   8       41.14       40.76      1.65 o 
   1  10   8       17.93       16.30      1.83 o 
   2  10   8        0.92        2.36      1.53 o 
   3  10   8        0.00       -0.38      1.60 o 
  -6  11   8       18.29       15.40      1.70 o 
  -5  11   8       44.40       51.21      4.36 o 
  -4  11   8        9.56       13.35      2.05 o 
  -3  11   8        0.18        1.11      1.28 o 
  -2  11   8        3.97        3.33      1.13 o 
  -1  11   8       41.62       41.25      1.69 o 
   0  11   8       98.81      103.38      5.30 o 
   1  11   8        9.60        9.38      3.27 o 
   2  11   8        0.38        1.85      1.62 o 
   3  11   8        1.79        1.20      1.70 o 
  -5  12   8        2.47        7.94      4.27 o 
  -4  12   8      183.80      208.49      8.57 o 
  -3  12   8      172.45      180.00      4.94 o 
  -2  12   8       33.59       31.24      2.58 o 
  -1  12   8        1.06        0.90      1.11 o 
   0  12   8        0.02        0.29      1.22 o 
   1  12   8        4.93        4.98      1.40 o 
   2  12   8       10.03       10.34      1.84 o 
  -4  13   8       36.37       43.19      4.23 o 
  -3  13   8       19.34       25.50      3.85 o 
  -2  13   8        2.41        1.27      1.31 o 
  -1  13   8       49.32       49.69      2.20 o 
   0  13   8       29.47       36.25      2.18 o 
  -9   1   9       18.22       14.79      1.75 o 
  -8   1   9        5.80        4.44      1.00 o 
  -7   1   9        1.19        1.41      0.99 o 
  -6   1   9        7.64        6.96      0.91 o 
  -5   1   9        7.26        6.12      1.03 o 
  -4   1   9       22.97       22.65      1.03 o 
  -3   1   9        0.00       -0.12      0.50 o 
  -2   1   9       27.63       26.38      0.78 o 
  -1   1   9      652.79      649.12      2.42 o 
   0   1   9       28.56       29.52      1.13 o 
   1   1   9       27.60       30.26      1.14 o 
   2   1   9        2.37        3.65      0.86 o 
   3   1   9        1.52        3.51      0.89 o 
   4   1   9       59.79       69.99      4.40 o 
   5   1   9       82.16       96.19      3.10 o 
  -9   2   9        1.41        1.85      2.34 o 
  -8   2   9       15.41       15.57      1.27 o 
  -7   2   9       64.03       62.49      2.08 o 
  -6   2   9        7.59        6.67      1.11 o 
  -5   2   9      294.50      289.82     12.82 o 
  -4   2   9        2.26        2.83      0.44 o 
  -3   2   9       68.17       66.06      1.69 o 
  -2   2   9      352.34      344.76      3.00 o 
  -1   2   9      653.59      660.06      3.11 o 
   0   2   9       39.06       36.53      1.21 o 
   1   2   9      179.43      178.04      1.72 o 
   2   2   9       69.62       68.62      1.39 o 
   3   2   9        2.34        3.75      1.55 o 
   4   2   9       30.39       41.31      6.01 o 
   5   2   9        0.05       -1.64      1.64 o 
  -9   3   9        2.95        2.50      1.57 o 
  -8   3   9        6.45        5.70      1.43 o 
  -7   3   9        3.78        5.23      1.33 o 
  -6   3   9        0.41       -0.49      1.03 o 
  -5   3   9       56.36       54.11      1.77 o 
  -4   3   9        0.19       -0.44      1.33 o 
  -3   3   9        3.17        2.62      0.97 o 
  -2   3   9       29.07       32.15      1.66 o 
  -1   3   9      351.60      363.15      2.48 o 
   0   3   9       45.97       53.32      1.45 o 
   1   3   9        4.43        4.79      0.96 o 
   2   3   9        1.02        1.50      1.35 o 
   3   3   9        1.31        3.33      1.58 o 
   4   3   9      157.75      193.29      8.51 o 
   5   3   9       29.88       37.55      2.66 o 
  -9   4   9        0.18       -0.10      1.60 o 
  -8   4   9        8.47       10.83      1.54 o 
  -7   4   9       26.99       25.91      1.87 o 
  -6   4   9       77.47       76.93      2.91 o 
  -5   4   9       81.79       78.43      4.02 o 
  -4   4   9        3.37        2.79      1.38 o 
  -3   4   9        9.29       10.36      1.48 o 
  -2   4   9       55.68       51.37      2.26 o 
  -1   4   9       12.56        9.08      0.86 o 
   0   4   9        5.64        2.91      0.87 o 
   1   4   9       48.36       45.88      2.34 o 
   2   4   9        7.97        8.81      1.12 o 
   3   4   9        1.37        2.46      1.79 o 
   4   4   9       11.92       26.55      8.88 o 
   5   4   9        1.18        0.95      1.71 o 
  -9   5   9       15.01       11.79      1.79 o 
  -8   5   9        1.94        0.84      1.41 o 
  -7   5   9       18.78       15.95      1.46 o 
  -6   5   9        5.34        5.87      1.22 o 
  -5   5   9      171.93      179.70      2.94 o 
  -4   5   9      112.54      116.23      1.80 o 
  -3   5   9       19.46       18.52      1.08 o 
  -2   5   9       46.87       42.35      1.25 o 
  -1   5   9      105.40       93.56      2.49 o 
   0   5   9       25.54       20.29      1.34 o 
   1   5   9        8.74        8.31      1.03 o 
   2   5   9        0.95        1.13      1.07 o 
   3   5   9        1.53        2.53      1.43 o 
   4   5   9       10.11       16.72      3.94 o 
   5   5   9        1.36       -1.69      1.69 o 
  -9   6   9       14.50       13.72      2.88 o 
  -8   6   9       14.08       12.65      1.60 o 
  -7   6   9       93.56       85.34      6.40 o 
  -6   6   9        0.07        0.73      1.00 o 
  -5   6   9      431.60      434.24      4.84 o 
  -4   6   9       29.95       30.81      1.11 o 
  -3   6   9        3.50        3.35      0.98 o 
  -2   6   9       36.22       33.68      1.16 o 
  -1   6   9       10.76       13.31      1.37 o 
   0   6   9      113.95       95.22      1.71 o 
   1   6   9      182.51      158.06      2.09 o 
   2   6   9       42.07       34.90      1.69 o 
   3   6   9        1.68        1.02      1.94 o 
   4   6   9        2.86        3.36      2.41 o 
  -8   7   9       14.59       11.97      1.67 o 
  -7   7   9        0.64       -0.02      1.31 o 
  -6   7   9      136.46      136.35      5.44 o 
  -5   7   9       52.98       54.60      2.60 o 
  -4   7   9       59.25       63.76      1.51 o 
  -3   7   9       97.12       91.52      1.42 o 
  -2   7   9        8.25       10.09      0.85 o 
  -1   7   9        8.31        8.49      0.96 o 
   0   7   9       69.89       64.31      1.68 o 
   1   7   9        2.79        3.57      1.05 o 
   2   7   9        2.14        2.01      1.72 o 
   3   7   9        2.24        2.59      1.36 o 
   4   7   9        0.00       -0.59      1.64 o 
  -8   8   9        0.86        2.23      2.56 o 
  -7   8   9        2.91        3.43      2.40 o 
  -6   8   9       39.88       41.51      2.31 o 
  -5   8   9       25.26       23.28      4.29 o 
  -4   8   9       21.75       21.04      1.70 o 
  -3   8   9      105.50      102.99      2.11 o 
  -2   8   9       72.89       71.77      1.53 o 
  -1   8   9      148.19      141.65      1.90 o 
   0   8   9      123.84      115.61      2.14 o 
   1   8   9        1.41        1.13      1.17 o 
   2   8   9        2.92        2.59      1.28 o 
   3   8   9        0.23       -0.15      1.39 o 
  -7   9   9        1.72        2.83      2.45 o 
  -6   9   9        4.78        6.75      1.93 o 
  -5   9   9        4.46        7.23      3.27 o 
  -4   9   9        4.42        4.90      0.92 o 
  -3   9   9        0.14        1.12      1.23 o 
  -2   9   9       25.69       30.23      1.56 o 
  -1   9   9       38.58       34.98      1.41 o 
   0   9   9        0.16       -0.13      1.14 o 
   1   9   9        7.38        6.33      1.34 o 
   2   9   9        2.82        2.80      1.36 o 
   3   9   9        0.27       -0.68      1.59 o 
  -7  10   9        0.35       -0.98      2.45 o 
  -6  10   9        0.03        4.96      5.55 o 
  -5  10   9        3.71        6.87      2.72 o 
  -4  10   9        6.10        9.94      3.18 o 
  -3  10   9        4.17        5.99      1.66 o 
  -2  10   9        0.37        1.82      0.95 o 
  -1  10   9       15.10       17.97      1.34 o 
   0  10   9       74.69       92.31      2.35 o 
   1  10   9       19.31       22.01      1.78 o 
   2  10   9        0.40       -1.25      1.54 o 
  -6  11   9       35.24       31.23      2.86 o 
  -5  11   9        0.04        2.88      3.66 o 
  -4  11   9        1.57        4.61      2.00 o 
  -3  11   9        6.62        7.76      2.25 o 
  -2  11   9        7.41        9.57      1.87 o 
  -1  11   9        4.22        3.73      1.44 o 
   0  11   9       27.21       29.78      1.93 o 
   1  11   9        1.94        3.71      1.61 o 
   2  11   9        2.98        2.45      2.34 o 
  -5  12   9        4.11        8.52      5.25 o 
  -4  12   9        3.93        9.49      5.15 o 
  -3  12   9       32.07       35.80      6.76 o 
  -2  12   9        9.46       10.54      1.51 o 
  -1  12   9       66.36       73.53      2.26 o 
   0  12   9      181.04      217.18      4.54 o 
  -3  13   9        1.85        2.20      1.57 o 
  -2  13   9        0.29       -1.52      1.52 o 
  -9   0  10        3.39        4.68      2.29 o 
  -8   0  10       33.66       31.40      3.27 o 
  -7   0  10        5.83        7.09      1.29 o 
  -6   0  10       48.50       49.10      2.72 o 
  -5   0  10       67.45       66.84      2.56 o 
  -4   0  10       35.79       34.62      2.23 o 
  -3   0  10       62.07       54.67      1.55 o 
  -2   0  10       76.25       77.15      1.60 o 
  -1   0  10      973.70      978.67      7.09 o 
   0   0  10      585.53      591.71      5.84 o 
   1   0  10      187.95      183.59      2.35 o 
   2   0  10        1.01       -0.11      1.21 o 
   3   0  10       11.75       12.84      1.70 o 
   4   0  10        0.46        1.46      1.77 o 
  -9   1  10       27.66       30.70      2.44 o 
  -8   1  10       32.80       28.89      1.48 o 
  -7   1  10       55.99       53.37      1.66 o 
  -6   1  10        9.15        7.16      0.90 o 
  -5   1  10       32.86       31.28      1.63 o 
  -4   1  10       38.34       40.04      1.54 o 
  -3   1  10        4.74        4.63      0.55 o 
  -2   1  10      248.23      245.56      1.51 o 
  -1   1  10       21.01       21.44      0.94 o 
   0   1  10       44.48       44.80      1.19 o 
   1   1  10       84.84       82.88      1.39 o 
   2   1  10       32.59       37.03      1.66 o 
   3   1  10        2.85        4.47      1.54 o 
   4   1  10        0.01        0.52      1.58 o 
  -9   2  10        0.75        0.29      1.25 o 
  -8   2  10        5.50        6.69      1.02 o 
  -7   2  10       68.03       68.36      2.04 o 
  -6   2  10       12.41       14.40      1.03 o 
  -5   2  10        1.06        1.63      0.67 o 
  -4   2  10       67.21       65.13      1.40 o 
  -3   2  10       87.08       79.80      3.86 o 
  -2   2  10        7.06        5.62      0.64 o 
  -1   2  10      894.94      889.05      3.80 o 
   0   2  10       41.27       41.02      1.24 o 
   1   2  10       22.03       22.91      1.34 o 
   2   2  10        4.61        5.85      1.17 o 
   3   2  10        0.02        1.97      1.86 o 
   4   2  10       18.70       15.33      1.85 o 
  -9   3  10       32.33       30.57      2.37 o 
  -8   3  10        2.78        1.06      1.39 o 
  -7   3  10       45.98       47.57      1.92 o 
  -6   3  10       37.24       37.16      1.55 o 
  -5   3  10       16.44       15.03      1.33 o 
  -4   3  10        0.55        0.91      1.32 o 
  -3   3  10      244.99      235.02      2.99 o 
  -2   3  10       97.25       94.13      1.38 o 
  -1   3  10       16.96       18.25      1.25 o 
   0   3  10       47.60       46.34      1.47 o 
   1   3  10        0.79        1.92      1.21 o 
   2   3  10        0.42        0.95      1.39 o 
   3   3  10      162.64      189.70      6.48 o 
   4   3  10       58.14       67.32     10.49 o 
  -9   4  10        1.19       -1.09      1.58 o 
  -8   4  10       56.61       56.09      2.24 o 
  -7   4  10      313.61      304.68     13.88 o 
  -6   4  10       91.39       90.53      4.65 o 
  -5   4  10        1.25        1.78      1.46 o 
  -4   4  10      172.98      169.11      2.83 o 
  -3   4  10      134.37      131.19      2.67 o 
  -2   4  10       20.02       15.89      1.22 o 
  -1   4  10      406.46      379.65      4.83 o 
   0   4  10       42.64       40.72      1.49 o 
   1   4  10        2.46        3.66      1.02 o 
   2   4  10        0.03        1.19      1.51 o 
   3   4  10        3.00        8.30      5.02 o 
   4   4  10       42.94       58.26     11.95 o 
  -9   5  10        3.01        1.27      1.61 o 
  -8   5  10       54.52       51.79      2.61 o 
  -7   5  10        8.56        7.85      1.27 o 
  -6   5  10       18.92       18.47      2.06 o 
  -5   5  10      365.26      354.01      3.80 o 
  -4   5  10        0.08        1.66      1.46 o 
  -3   5  10       15.04       15.20      2.64 o 
  -2   5  10       31.91       35.06      1.80 o 
  -1   5  10       12.25       12.15      1.11 o 
   0   5  10        0.37        1.19      1.13 o 
   1   5  10       15.95       13.73      2.40 o 
   2   5  10        0.18        1.48      1.40 o 
   3   5  10        6.29       10.48      4.20 o 
   4   5  10       20.67       36.98     14.08 o 
  -8   6  10        4.80        2.13      1.45 o 
  -7   6  10       62.51       55.86      4.19 o 
  -6   6  10        7.99        8.97      1.91 o 
  -5   6  10       19.07       21.43      4.33 o 
  -4   6  10        2.57        2.84      1.56 o 
  -3   6  10       50.99       50.31      2.34 o 
  -2   6  10       64.85       64.21      1.44 o 
  -1   6  10       81.85       66.91      1.59 o 
   0   6  10        1.73        1.91      1.43 o 
   1   6  10       15.39       13.50      1.31 o 
   2   6  10        4.44        8.35      3.12 o 
   3   6  10        0.22        3.54      4.09 o 
  -8   7  10       14.68       12.04      1.59 o 
  -7   7  10        7.05        9.74      2.45 o 
  -6   7  10       92.26       98.63      2.83 o 
  -5   7  10      190.55      192.64      8.25 o 
  -4   7  10        3.93        5.22      0.84 o 
  -3   7  10        1.77        3.46      1.74 o 
  -2   7  10       65.24       66.46      1.50 o 
  -1   7  10        6.32        6.11      0.97 o 
   0   7  10        4.06        6.90      1.32 o 
   1   7  10       13.39        9.52      1.57 o 
   2   7  10       11.10       15.73      3.10 o 
   3   7  10        0.56       -1.24      1.57 o 
  -7   8  10        4.06        6.07      5.09 o 
  -6   8  10        4.54        4.89      2.88 o 
  -5   8  10       18.16       17.77      2.43 o 
  -4   8  10        8.84       10.56      1.44 o 
  -3   8  10       17.78       18.77      1.68 o 
  -2   8  10       90.93       91.95      1.70 o 
  -1   8  10       18.45       18.34      1.13 o 
   0   8  10       38.13       27.72      1.74 o 
   1   8  10        5.71        5.09      2.82 o 
   2   8  10        4.65        7.65      1.62 o 
   3   8  10        2.06        1.63      1.67 o 
  -7   9  10        1.21        1.47      2.50 o 
  -6   9  10       32.98       36.07      9.14 o 
  -5   9  10        1.62        2.75      1.87 o 
  -4   9  10       16.78       22.16      3.04 o 
  -3   9  10       26.53       30.73      2.57 o 
  -2   9  10       12.17       14.63      2.00 o 
  -1   9  10       33.41       36.32      1.76 o 
   0   9  10        6.08        6.59      2.80 o 
   1   9  10        1.95        3.05      1.49 o 
   2   9  10        1.09        3.32      1.61 o 
  -6  10  10        0.28        4.67      2.01 o 
  -5  10  10       33.52       44.50      8.27 o 
  -4  10  10       28.47       36.81     10.59 o 
  -3  10  10      158.88      166.78      6.49 o 
  -2  10  10      258.47      274.15      3.25 o 
  -1  10  10       17.74       18.67      2.95 o 
   0  10  10       35.31       34.23      2.34 o 
   1  10  10        1.67        1.79      1.57 o 
  -5  11  10       37.91       50.34      9.69 o 
  -4  11  10        1.38        4.30      5.52 o 
  -3  11  10        0.15       -0.79      1.31 o 
  -2  11  10        0.22        1.22      1.38 o 
  -1  11  10       10.95       10.32      1.58 o 
   0  11  10       11.03       12.31      1.69 o 
  -3  12  10        7.32        6.31      2.67 o 
  -2  12  10        0.04       -1.46      1.46 o 
  -9   1  11        0.63       -0.20      1.25 o 
  -8   1  11        0.48       -0.78      0.94 o 
  -7   1  11        6.94        7.65      1.02 o 
  -6   1  11       33.86       32.89      1.37 o 
  -5   1  11        1.74        2.25      0.99 o 
  -4   1  11      175.97      174.53      2.14 o 
  -3   1  11       24.89       23.89      0.96 o 
  -2   1  11        0.70        0.43      0.68 o 
  -1   1  11       87.36       84.79      1.35 o 
   0   1  11        4.62        6.30      0.81 o 
   1   1  11       78.71       79.29      1.44 o 
   2   1  11       50.07       55.68      1.90 o 
   3   1  11       10.28       12.78      2.18 o 
  -9   2  11        5.46        4.94      1.29 o 
  -8   2  11       60.75       67.42      2.15 o 
  -7   2  11       38.11       34.82      1.53 o 
  -6   2  11        5.57        5.47      0.82 o 
  -5   2  11        0.90        0.75      0.61 o 
  -4   2  11       21.73       20.16      1.17 o 
  -3   2  11      229.39      228.22      2.53 o 
  -2   2  11       89.71       83.41      1.20 o 
  -1   2  11      289.88      287.03      1.93 o 
   0   2  11        3.11        3.23      0.87 o 
   1   2  11       36.79       40.65      1.45 o 
   2   2  11      209.19      238.76      4.23 o 
   3   2  11      171.02      203.46      8.67 o 
  -9   3  11        0.88        1.40      1.23 o 
  -8   3  11       27.64       25.19      4.16 o 
  -7   3  11       34.00       35.45      1.74 o 
  -6   3  11       40.34       39.05      2.99 o 
  -5   3  11       12.39       13.55      1.30 o 
  -4   3  11       65.01       64.82      2.30 o 
  -3   3  11        0.58        1.59      1.46 o 
  -2   3  11       49.67       49.19      1.39 o 
  -1   3  11       17.97       19.43      1.15 o 
   0   3  11        5.67        6.59      1.01 o 
   1   3  11        0.20        2.90      2.02 o 
   2   3  11       88.02      108.03      3.63 o 
   3   3  11       28.16       48.53     11.28 o 
  -8   4  11        4.61        4.68      1.38 o 
  -7   4  11        7.92        6.62      1.20 o 
  -6   4  11        5.01        3.81      1.96 o 
  -5   4  11       41.44       43.07      2.28 o 
  -4   4  11        2.25        2.03      2.18 o 
  -3   4  11      106.38      116.86      2.27 o 
  -2   4  11        4.63        3.35      1.40 o 
  -1   4  11        1.30        0.70      0.97 o 
   0   4  11       10.35       11.61      1.14 o 
   1   4  11        4.24        4.41      1.51 o 
   2   4  11        6.03       15.74      5.43 o 
   3   4  11       44.65       78.63      9.76 o 
  -8   5  11       29.52       31.24      2.83 o 
  -7   5  11      144.38      137.21     10.40 o 
  -6   5  11       10.22       10.83      2.23 o 
  -5   5  11       42.79       45.41      2.38 o 
  -4   5  11       96.90       98.58      5.36 o 
  -3   5  11        0.75        3.65      2.59 o 
  -2   5  11      107.19      103.23      1.55 o 
  -1   5  11       99.14       86.85      1.68 o 
   0   5  11        6.44        8.76      1.39 o 
   1   5  11      111.18      113.45      2.88 o 
   2   5  11        4.59       10.71      3.66 o 
   3   5  11        0.13        5.85      5.32 o 
  -8   6  11       56.62       55.08      5.23 o 
  -7   6  11        7.83        8.49      2.40 o 
  -6   6  11        3.85        4.62      1.67 o 
  -5   6  11        4.76        6.11      1.67 o 
  -4   6  11        0.64        3.23      3.21 o 
  -3   6  11        0.71        3.05      1.63 o 
  -2   6  11        0.76        2.11      1.07 o 
  -1   6  11       68.52       59.91      1.63 o 
   0   6  11        2.56        4.27      2.03 o 
   1   6  11        5.32        7.46      2.66 o 
   2   6  11        0.01        2.42      4.64 o 
  -7   7  11        0.05        2.40      2.40 o 
  -6   7  11       29.77       28.49      4.98 o 
  -5   7  11        5.01        7.65      1.82 o 
  -4   7  11        4.17        4.94      2.56 o 
  -3   7  11       52.05       53.87      2.52 o 
  -2   7  11        7.06        6.89      1.45 o 
  -1   7  11        8.83        7.72      1.49 o 
   0   7  11        9.45       12.52      2.20 o 
   1   7  11       38.51       55.98      4.00 o 
   2   7  11        2.06        0.05      1.57 o 
  -7   8  11        3.05        8.64      4.46 o 
  -6   8  11        0.94        3.94      1.82 o 
  -5   8  11       40.82       44.59      5.50 o 
  -4   8  11       33.51       39.18      5.52 o 
  -3   8  11        0.28        3.93      4.27 o 
  -2   8  11        0.12        2.32      2.45 o 
  -1   8  11        4.46        6.49      1.31 o 
   0   8  11       12.61       11.67      1.48 o 
   1   8  11       19.10       19.98      1.78 o 
   2   8  11       91.34       97.60      4.57 o 
  -6   9  11        0.29        4.20      2.91 o 
  -5   9  11        6.13       14.86      8.19 o 
  -4   9  11       16.15       22.02      7.13 o 
  -3   9  11        1.47        4.85      4.41 o 
  -2   9  11       17.18       19.11      2.61 o 
  -1   9  11        5.08        5.46      1.35 o 
   0   9  11        0.21       -1.13      1.40 o 
   1   9  11       21.52       15.91      1.75 o 
  -5  10  11        0.82       -1.85      2.40 o 
  -4  10  11        5.54        4.63      2.50 o 
  -3  10  11        6.38        5.99      2.50 o 
  -2  10  11        7.75       14.37      2.72 o 
  -1  10  11        6.12        4.93      1.46 o 
   0  10  11        3.64        6.10      1.57 o 
  -3  11  11       34.63       33.97      3.86 o 
  -2  11  11       11.60       14.81      2.83 o 
  -8   0  12        3.11        2.13      1.38 o 
  -7   0  12        5.46        6.79      1.27 o 
  -6   0  12        3.19        3.37      1.58 o 
  -5   0  12        2.89        3.54      1.47 o 
  -4   0  12       16.10       13.76      1.08 o 
  -3   0  12       63.41       58.45      1.72 o 
  -2   0  12        0.18        0.45      1.06 o 
  -1   0  12       55.92       57.93      1.76 o 
   0   0  12      285.14      303.80      2.86 o 
   1   0  12       60.82       60.63      2.65 o 
   2   0  12       69.81       59.39      3.96 o 
   3   0  12       12.39       14.70      3.05 o 
  -8   1  12       11.93       14.41      1.07 o 
  -7   1  12        1.05        0.54      0.92 o 
  -6   1  12       15.30       16.37      1.02 o 
  -5   1  12        0.01        0.77      1.01 o 
  -4   1  12       28.76       27.35      1.04 o 
  -3   1  12      116.64      112.29      1.28 o 
  -2   1  12       69.96       64.91      1.24 o 
  -1   1  12        1.38        0.51      0.85 o 
   0   1  12       34.76       39.57      1.74 o 
   1   1  12        7.14        8.85      1.04 o 
   2   1  12        0.57        1.75      1.81 o 
  -8   2  12       22.95       20.88      1.39 o 
  -7   2  12       15.04       16.71      1.64 o 
  -6   2  12       24.34       24.20      2.03 o 
  -5   2  12       51.01       49.46      2.15 o 
  -4   2  12        9.48        7.96      1.01 o 
  -3   2  12       77.21       71.64      1.43 o 
  -2   2  12        2.43        1.76      0.71 o 
  -1   2  12        0.00        1.20      0.77 o 
   0   2  12        4.56        6.52      0.96 o 
   1   2  12        8.49       10.55      1.78 o 
   2   2  12       97.01      106.38      3.81 o 
  -8   3  12        0.03       -0.29      1.11 o 
  -7   3  12       39.84       34.44      3.37 o 
  -6   3  12      182.46      188.55      4.19 o 
  -5   3  12        6.39        5.17      1.85 o 
  -4   3  12       59.53       56.85      2.72 o 
  -3   3  12      642.28      625.93      7.34 o 
  -2   3  12       28.73       28.36      1.70 o 
  -1   3  12      133.41      125.87      2.97 o 
   0   3  12       25.27       27.39      2.19 o 
   1   3  12        0.02        0.63      1.12 o 
   2   3  12        2.36        4.74      2.92 o 
  -8   4  12       18.75       16.27      1.43 o 
  -7   4  12       39.37       36.39      1.47 o 
  -6   4  12       73.32       71.58      3.54 o 
  -5   4  12      118.35      117.13      3.97 o 
  -4   4  12        7.26       11.50      5.01 o 
  -3   4  12      308.73      293.35      3.75 o 
  -2   4  12       37.25       36.31      1.92 o 
  -1   4  12       32.66       33.25      1.54 o 
   0   4  12       40.38       47.00      1.85 o 
   1   4  12       55.35       68.10      4.74 o 
   2   4  12        5.19        9.83      3.54 o 
  -7   5  12       25.55       22.48      2.67 o 
  -6   5  12       26.15       26.35      3.27 o 
  -5   5  12        3.43        3.56      2.15 o 
  -4   5  12        2.99        3.81      1.60 o 
  -3   5  12      203.84      193.62      2.67 o 
  -2   5  12        1.36        2.26      1.93 o 
  -1   5  12        6.27        3.43      1.34 o 
   0   5  12        1.62        4.70      1.50 o 
   1   5  12        3.07        5.78      3.03 o 
   2   5  12        6.95        7.07      1.68 o 
  -7   6  12       19.14       16.87      2.61 o 
  -6   6  12       11.54       13.67      4.14 o 
  -5   6  12       37.97       47.20      5.25 o 
  -4   6  12        1.84        4.74      1.68 o 
  -3   6  12        3.87        4.73      2.54 o 
  -2   6  12       16.34       18.56      2.83 o 
  -1   6  12        3.82        4.34      1.03 o 
   0   6  12       43.52       43.37      3.03 o 
   1   6  12        1.25        4.04      1.56 o 
  -7   7  12        0.42        1.09      2.45 o 
  -6   7  12        0.37        0.83      1.88 o 
  -5   7  12        3.56        3.85      4.03 o 
  -4   7  12       44.63       49.01      5.01 o 
  -3   7  12        0.15        2.22      2.05 o 
  -2   7  12        3.51        2.97      2.97 o 
  -1   7  12       19.14       21.56      1.57 o 
   0   7  12        0.50        1.05      1.25 o 
   1   7  12        0.23       -0.11      1.56 o 
  -6   8  12       15.05       12.85      2.72 o 
  -5   8  12        8.16        9.96      2.50 o 
  -4   8  12       58.01       61.67      3.86 o 
  -3   8  12        0.04       -0.37      1.69 o 
  -2   8  12        6.61        4.68      1.80 o 
  -1   8  12       18.77       21.39      2.78 o 
   0   8  12       14.99       17.27      1.66 o 
  -5   9  12       49.50       51.38      4.03 o 
  -4   9  12       54.75       59.17      4.03 o 
  -3   9  12        0.14       -1.58      2.34 o 
  -2   9  12       71.57       75.06      4.19 o 
  -1   9  12        0.01       -0.11      2.45 o 
  -8   1  13       42.79       46.16      1.72 o 
  -7   1  13        1.86        1.27      0.96 o 
  -6   1  13        0.33        0.81      0.78 o 
  -5   1  13        2.07        2.05      1.05 o 
  -4   1  13       22.01       20.21      1.23 o 
  -3   1  13        1.08        0.20      0.72 o 
  -2   1  13       53.47       52.72      1.28 o 
  -1   1  13       25.86       30.51      1.30 o 
   0   1  13       23.40       25.47      2.44 o 
   1   1  13       10.00       14.21      1.96 o 
  -7   2  13       10.99       10.27      1.09 o 
  -6   2  13       30.61       29.34      2.94 o 
  -5   2  13       33.83       32.88      2.99 o 
  -4   2  13       17.47       17.66      1.42 o 
  -3   2  13       18.85       17.43      1.28 o 
  -2   2  13        3.08        3.47      0.82 o 
  -1   2  13       13.98       11.69      1.48 o 
   0   2  13       38.50       50.00      1.77 o 
   1   2  13       60.39       72.82      3.51 o 
  -7   3  13        7.23        6.10      2.23 o 
  -6   3  13        0.26        0.05      1.96 o 
  -5   3  13       21.31       19.16      2.23 o 
  -4   3  13      102.06       99.08      2.14 o 
  -3   3  13       12.53       15.59      2.64 o 
  -2   3  13       10.06        9.01      1.63 o 
  -1   3  13       11.81       15.12      1.47 o 
   0   3  13       27.73       38.08      3.07 o 
   1   3  13       44.22       57.87      2.24 o 
  -7   4  13       32.31       35.76      3.54 o 
  -6   4  13        8.17        5.61      2.18 o 
  -5   4  13       13.29       13.95      3.95 o 
  -4   4  13       19.71       19.47      2.61 o 
  -3   4  13       11.79       10.68      2.82 o 
  -2   4  13       33.45       40.16      3.87 o 
  -1   4  13       27.01       27.73      2.58 o 
   0   4  13        1.38        0.86      1.20 o 
   1   4  13       89.09      117.44      3.30 o 
  -7   5  13        0.79        0.33      2.29 o 
  -6   5  13       10.77       10.45      2.40 o 
  -5   5  13      103.84      106.03      4.03 o 
  -4   5  13       18.13       21.74      3.15 o 
  -3   5  13        3.66        7.39      2.77 o 
  -2   5  13       19.24       15.65      1.76 o 
  -1   5  13        1.49        2.35      1.67 o 
   0   5  13        0.03       -0.57      1.23 o 
  -6   6  13       16.30       16.82      2.67 o 
  -5   6  13        2.33       -0.16      2.23 o 
  -4   6  13       66.79       67.40      2.71 o 
  -3   6  13        7.64        9.34      1.74 o 
  -2   6  13       18.64       22.98      1.95 o 
  -1   6  13        2.20        1.99      1.75 o 
   0   6  13       72.86       86.20      2.36 o 
  -5   7  13        9.89        7.84      2.50 o 
  -4   7  13       30.55       30.59      2.45 o 
  -3   7  13        0.31       -0.37      2.15 o 
  -2   7  13       24.75       30.54      2.40 o 
  -1   7  13        6.67        5.14      1.85 o 
  -4   8  13        0.52       -1.26      1.77 o 
  -3   8  13        3.72        3.82      1.86 o 
  -2   8  13       10.26        7.02      2.56 o 
  -7   0  14       14.98       13.01      1.63 o 
  -6   0  14        1.30        1.36      1.52 o 
  -5   0  14       48.20       45.78      2.18 o 
  -4   0  14        1.31        0.22      1.05 o 
  -3   0  14        8.60        7.53      1.23 o 
  -2   0  14      185.83      198.94      3.18 o 
  -1   0  14        1.63        0.95      1.35 o 
   0   0  14       59.10       60.85      2.46 o 
  -6   1  14        9.95        9.63      1.96 o 
  -5   1  14        4.67        4.67      1.23 o 
  -4   1  14       37.75       35.18      1.89 o 
  -3   1  14       39.84       40.80      1.42 o 
  -2   1  14       52.67       52.55      1.51 o 
  -1   1  14       18.47       18.76      1.12 o 
   0   1  14       96.97       93.34      1.93 o 
  -6   2  14       33.15       29.94      3.21 o 
  -5   2  14       82.46       81.41      2.29 o 
  -4   2  14        8.91        6.86      2.45 o 
  -3   2  14       11.93        8.62      1.44 o 
  -2   2  14       32.01       32.65      2.23 o 
  -1   2  14        3.63        3.53      1.18 o 
   0   2  14       16.87       16.79      1.41 o 
  -6   3  14        0.18       -1.80      2.01 o 
  -5   3  14      135.10      126.70      2.77 o 
  -4   3  14       24.44       21.38      1.65 o 
  -3   3  14        0.00        0.71      1.43 o 
  -2   3  14       15.19       13.40      1.67 o 
  -1   3  14        2.43        2.98      1.67 o 
  -6   4  14       49.68       53.34      3.65 o 
  -5   4  14       26.98       26.58      3.10 o 
  -4   4  14       29.25       26.43      2.33 o 
  -3   4  14       14.66       10.04      1.85 o 
  -2   4  14        1.61        0.40      1.58 o 
  -1   4  14       23.92       25.30      2.00 o 
  -5   5  14      154.23      152.84      3.27 o 
  -4   5  14        6.53        9.99      1.75 o 
  -3   5  14        5.18        3.29      1.65 o 
  -2   5  14        0.52       -0.41      1.67 o 
  -4   6  14       33.11       27.86      2.31 o 
  -3   6  14       22.06       27.93      2.35 o 
  -4   1  15       15.55       12.63      1.85 o 
  -3   1  15        0.53        0.92      0.94 o 
  -4   2  15        0.17       -1.63      1.91 o 
                                                 
